# Supplementary material for: Ostrich eggshell beads reveal 50,000-year-old social network in Africa
Source: Nature. 2021 Dec 20;601(7892):234–9. doi: 10.1038/s41586-021-04227-2 (PMC8755535; doi:10.1038/s41586-021-04227-2)
Supplement: Supplementary file 3 — Supplementary Table 1 [file 41586_2021_4227_MOESM3_ESM.xlsx]

## Sheet: Summary OES Data
	Site	Newly presented	Published measurements	Measured from published photos	Reference(s)
	Apollo 11 Cave	31			Wendt 1976; Vogelsang et al. 2010; Murray-Wallace et al. 2015
	Border Cave	12			d'Errico et al. 2012; Villa et al. 2012
	Bushman Rockshelter		24		Dayet et al. 2017
	Daumboy 3 Rockshelter	11			Prendergast et al. 2013
	Dikbosch 1 Rockshelter	3			Humphreys 1974
	Enkapune Ya Muto	80			Ambrose 1998
	Eros		1		Jacobson 1987a, 1987b
	Geduld		4		Jacobson 1987a, 1987b; Smith et al. 1995
	Geelbek Dunes		6		Kandel and Conard 2005
	Grassridge Shelter		127		Collins et al. 2017; Collins et al. 2020
	Kakapel Rockshelter	7			S. Goldstein, personal communication
	Kasteelberg		4		Smith et al. 1991; Sadr et al. 2003
	Kisese II Rockshelter		17		Tryon et al. 2018
	Leopard Cave		2		Pleurdeau et al. 2012
	Lower Numas Cave		1		Jacobson 1987a, 1987b
	Magubike Rockshelter	34			Miller and Willoughby 2014; Werner and Willoughby 2017; Miller 2019
	Mlambalasi Rockshelter	29			Miller 2012; Sawchuk and Willoughby 2015; Biittner et al. 2017
	Mumba Rockshelter	125			Mehlman 1989; Prendergast et al. 2007; Gliganic et al. 2012
	Nelson Bay Cave	529			Inskeep and Vogel 1985; Inskeep 1987
	Orabes Lower Shelter		1		Jacobson 1987a, 1987b
	Panga ya Saidi cave		82		Shipton et al. 2018; d'Errico et al. 2020
	Paternoster		1		Smith et al. 1991
	Rooiwal Hollow/Midden		2		Orton et al. 2005
	Sehonghong Rockshelter			11	Stewart et al. 2020
	SK2001.026		1		Orton et al. 2005
	Varsche Rivier 003			1	Steele et al. 2016
	Voelvlei		1		Smith et al. 1991
	White Paintings Shelter	4			Robbins 1999; Robbins et al. 2000
	Witklip		4		Smith et al. 1991; Sadr et al. 2003
	Wonderwerk Shelter	360			Beaumont and Morris 1990; Thackeray et al. 1981; Lee-Thorp and Ecker 2015
	Wortel		1		Jacobson 1987a, 1987b
	Totals	1225	279	12	1516

## Sheet: Individual OES Data
	Identifier	Site	Country	Region	Data origin	Uncal.Dates	Cal.Dates	Approx. age	Phase	Bead diameter (mm)	Aperture diameter (mm)	Shell thickness (mm)	Reference(s)
1	APOLLO 102 A8/+12 ELSA	Apollo 11 Cave	Namibia	Southern Africa	Newly presented			15000	3	6.955	2.055	1.545	Wendt 1976; Vogelsang et al. 2010; Murray-Wallace et al. 2015
2	APOLLO 184 B9/+27 LSA?	Apollo 11 Cave	Namibia	Southern Africa	Newly presented			9000	4	4.99	1.64	1.935	Wendt 1976; Vogelsang et al. 2010; Murray-Wallace et al. 2015
3	APOLLO 236 A8X^4/+26	Apollo 11 Cave	Namibia	Southern Africa	Newly presented		14870	14870	3	4.75	2.135	1.165	Wendt 1976; Vogelsang et al. 2010; Murray-Wallace et al. 2015
4	APOLLO 238 A8X^4/+26	Apollo 11 Cave	Namibia	Southern Africa	Newly presented		14870	14870	3	4.85	1.585	1.92	Wendt 1976; Vogelsang et al. 2010; Murray-Wallace et al. 2015
5	APOLLO 239 A8X^4/+26	Apollo 11 Cave	Namibia	Southern Africa	Newly presented			14870	3	5.44	N/A	2.03	Wendt 1976; Vogelsang et al. 2010; Murray-Wallace et al. 2015
6	APOLLO 240 A8X^4/+26	Apollo 11 Cave	Namibia	Southern Africa	Newly presented		14870	14870	3	3.94	1.535	1.58	Wendt 1976; Vogelsang et al. 2010; Murray-Wallace et al. 2015
7	APOLLO 241 A8X^4/+26	Apollo 11 Cave	Namibia	Southern Africa	Newly presented			14870	3	3.53	N/A	1.61	Wendt 1976; Vogelsang et al. 2010; Murray-Wallace et al. 2015
8	APOLLO 254 A8X^4/+29 LSA	Apollo 11 Cave	Namibia	Southern Africa	Newly presented			6000	4	5.21	2.01	1.93	Wendt 1976; Vogelsang et al. 2010; Murray-Wallace et al. 2015
9	APOLLO 260 A8X^4/+29 LSA	Apollo 11 Cave	Namibia	Southern Africa	Newly presented			6000	4	5.2	2.125	1.845	Wendt 1976; Vogelsang et al. 2010; Murray-Wallace et al. 2015
10	APOLLO 261 A8X^4/+29 LSA	Apollo 11 Cave	Namibia	Southern Africa	Newly presented			6000	4	5.36	1.66	1.905	Wendt 1976; Vogelsang et al. 2010; Murray-Wallace et al. 2015
11	APOLLO 262 A8X^4/+29 LSA	Apollo 11 Cave	Namibia	Southern Africa	Newly presented			6000	4	4.92	1.435	1.94	Wendt 1976; Vogelsang et al. 2010; Murray-Wallace et al. 2015
12	APOLLO 263 A8X^4/+29 LSA	Apollo 11 Cave	Namibia	Southern Africa	Newly presented			6000	4	5.46	N/A	1.98	Wendt 1976; Vogelsang et al. 2010; Murray-Wallace et al. 2015
13	APOLLO 265 A8X^4/+29 LSA	Apollo 11 Cave	Namibia	Southern Africa	Newly presented			6000	4	4.44	1.7	1.615	Wendt 1976; Vogelsang et al. 2010; Murray-Wallace et al. 2015
14	APOLLO 266 A8X^4/+29 LSA	Apollo 11 Cave	Namibia	Southern Africa	Newly presented			6000	4	4.185	1.69	1.59	Wendt 1976; Vogelsang et al. 2010; Murray-Wallace et al. 2015
15	APOLLO 268 A8X^4/+29 LSA	Apollo 11 Cave	Namibia	Southern Africa	Newly presented			6000	4	4.155	1.755	1.285	Wendt 1976; Vogelsang et al. 2010; Murray-Wallace et al. 2015
16	APOLLO 269 A8X^4/+29 LSA	Apollo 11 Cave	Namibia	Southern Africa	Newly presented			6000	4	3.81	1.58	1.45	Wendt 1976; Vogelsang et al. 2010; Murray-Wallace et al. 2015
17	APOLLO 270 A8X^4/+29 LSA	Apollo 11 Cave	Namibia	Southern Africa	Newly presented			6000	4	3.46	1.555	0.925	Wendt 1976; Vogelsang et al. 2010; Murray-Wallace et al. 2015
18	APOLLO 271 A8X^4/+29 LSA	Apollo 11 Cave	Namibia	Southern Africa	Newly presented			6000	4	3.485	1.71	1.295	Wendt 1976; Vogelsang et al. 2010; Murray-Wallace et al. 2015
19	APOLLO 272 A8X^4/+29 LSA	Apollo 11 Cave	Namibia	Southern Africa	Newly presented			6000	4	3.485	1.545	1.505	Wendt 1976; Vogelsang et al. 2010; Murray-Wallace et al. 2015
20	APOLLO 273 A8X^4/+29 LSA	Apollo 11 Cave	Namibia	Southern Africa	Newly presented			6000	4	4.03	1.31	1.65	Wendt 1976; Vogelsang et al. 2010; Murray-Wallace et al. 2015
21	APOLLO 277 A8x^3/+18	Apollo 11 Cave	Namibia	Southern Africa	Newly presented			16000	3	5.21	1.825	1.27	Wendt 1976; Vogelsang et al. 2010; Murray-Wallace et al. 2015
22	APOLLO 279 A8x^3/+18	Apollo 11 Cave	Namibia	Southern Africa	Newly presented			16000	3	5.47	1.945	1.775	Wendt 1976; Vogelsang et al. 2010; Murray-Wallace et al. 2015
23	APOLLO 280 A8x^3/+18	Apollo 11 Cave	Namibia	Southern Africa	Newly presented			16000	3	5.085	1.92	1.595	Wendt 1976; Vogelsang et al. 2010; Murray-Wallace et al. 2015
24	APOLLO 281 A8x^3/+18	Apollo 11 Cave	Namibia	Southern Africa	Newly presented			16000	3	4.88	1.4	1.33	Wendt 1976; Vogelsang et al. 2010; Murray-Wallace et al. 2015
25	APOLLO 282 A8x^3/+18	Apollo 11 Cave	Namibia	Southern Africa	Newly presented			16000	3	4.93	2.135	1.46	Wendt 1976; Vogelsang et al. 2010; Murray-Wallace et al. 2015
26	APOLLO 283 A8x^3/+18	Apollo 11 Cave	Namibia	Southern Africa	Newly presented			16000	3	5.01	2.07	1.6	Wendt 1976; Vogelsang et al. 2010; Murray-Wallace et al. 2015
27	APOLLO 284 A8x^3/+18	Apollo 11 Cave	Namibia	Southern Africa	Newly presented			16000	3	4.24	2.11	1.79	Wendt 1976; Vogelsang et al. 2010; Murray-Wallace et al. 2015
28	APOLLO 285 A8x^3/+18	Apollo 11 Cave	Namibia	Southern Africa	Newly presented			16000	3	4.8	1.99	1.625	Wendt 1976; Vogelsang et al. 2010; Murray-Wallace et al. 2015
29	APOLLO 286 A8x^3/+18	Apollo 11 Cave	Namibia	Southern Africa	Newly presented			16000	3	4.21	2.26	1.91	Wendt 1976; Vogelsang et al. 2010; Murray-Wallace et al. 2015
30	APOLLO 287 A8x^3/+18	Apollo 11 Cave	Namibia	Southern Africa	Newly presented			16000	3	3.8	1.86	1.35	Wendt 1976; Vogelsang et al. 2010; Murray-Wallace et al. 2015
31	APOLLO 289 A8x^3/+18	Apollo 11 Cave	Namibia	Southern Africa	Newly presented			16000	3	4.08	1.96	1.36	Wendt 1976; Vogelsang et al. 2010; Murray-Wallace et al. 2015
32	BC Q24 32-38 LEVEL 1WA A&B "32	Border Cave	South Africa	Southern Africa	Newly presented	38608	42538	42538	1	7.595	2.755	2.175	d'Errico et al. (2012); Villa et al. (2012)
33	BC Q24 LEVEL SQ 1WA A&B 32-38	Border Cave	South Africa	Southern Africa	Newly presented	38608	42538	42538	1	6.8	2.455	1.365	d'Errico et al. (2012); Villa et al. (2012)
34	BC R19 LEVEL 1WA-A "43 circled"	Border Cave	South Africa	Southern Africa	Newly presented	38608	42538	42538	1	8.045	2.63	1.37	d'Errico et al. (2012); Villa et al. (2012)
35	BC R20 TO ? LEVEL 1WA "38 circled"	Border Cave	South Africa	Southern Africa	Newly presented	38608	42538	42538	1	7.695	2.605	N/A	d'Errico et al. (2012); Villa et al. (2012)
36	BC R23 LEVEL 27" - 1WA (1BS LR)	Border Cave	South Africa	Southern Africa	Newly presented	38608	42538	42538	1	8.135	3.055	1.465	d'Errico et al. (2012); Villa et al. (2012)
37	BC R24 LEVEL 30" - 1WA (1BS LR)	Border Cave	South Africa	Southern Africa	Newly presented	38608	42538	42538	1	4.32	1.52	1.07	d'Errico et al. (2012); Villa et al. (2012)
38	BC S19 LEVEL 1WA "39 circled"	Border Cave	South Africa	Southern Africa	Newly presented	38608	42538	42538	1	7.515	1.995	1.75	d'Errico et al. (2012); Villa et al. (2012)
39	BC S23 LEVEL 1WA "37B circled"	Border Cave	South Africa	Southern Africa	Newly presented	38608	42538	42538	1	6.26	2.265	1.68	d'Errico et al. (2012); Villa et al. (2012)
40	BC S23 LEVEL 1WA 37A	Border Cave	South Africa	Southern Africa	Newly presented	38608	42538	42538	1	6.81	2.475	1.605	d'Errico et al. (2012); Villa et al. (2012)
41	BC T18 LEVEL 1WA "35 circled"	Border Cave	South Africa	Southern Africa	Newly presented	38608	42538	42538	1	6.53	2.815	1.13	d'Errico et al. (2012); Villa et al. (2012)
42	BC T19 LEVEL 1WA "40 circled"	Border Cave	South Africa	Southern Africa	Newly presented	38608	42538	42538	1	6.415	2.795	1.675	d'Errico et al. (2012); Villa et al. (2012)
43	BC T19 LEVEL 1WA "41 circled"	Border Cave	South Africa	Southern Africa	Newly presented	38608	42538	42538	1	5.85	2.34	1.3	d'Errico et al. (2012); Villa et al. (2012)
44	BRS 2015	Bushman Rockshelter	South Africa	Southern Africa	Published measurements			10933	4	4.5	N/A	N/A	Dayet et al. 2017
45	BRS 2015	Bushman Rockshelter	South Africa	Southern Africa	Published measurements			10933	4	4.6	N/A	N/A	Dayet et al. 2017
46	BRS 2015	Bushman Rockshelter	South Africa	Southern Africa	Published measurements			10933	4	4.7	N/A	N/A	Dayet et al. 2017
47	BRS 2015	Bushman Rockshelter	South Africa	Southern Africa	Published measurements			10933	4	4.8	N/A	N/A	Dayet et al. 2017
48	BRS 2015	Bushman Rockshelter	South Africa	Southern Africa	Published measurements			10933	4	4.9	N/A	N/A	Dayet et al. 2017
49	BRS 2015	Bushman Rockshelter	South Africa	Southern Africa	Published measurements			10933	4	5	N/A	N/A	Dayet et al. 2017
50	BRS 2015	Bushman Rockshelter	South Africa	Southern Africa	Published measurements			10933	4	5	N/A	N/A	Dayet et al. 2017
51	BRS 2015	Bushman Rockshelter	South Africa	Southern Africa	Published measurements			10933	4	5.1	N/A	N/A	Dayet et al. 2017
52	BRS 2015	Bushman Rockshelter	South Africa	Southern Africa	Published measurements			10933	4	5.1	N/A	N/A	Dayet et al. 2017
53	BRS 2015	Bushman Rockshelter	South Africa	Southern Africa	Published measurements			10933	4	5.1	N/A	N/A	Dayet et al. 2017
54	BRS 2015	Bushman Rockshelter	South Africa	Southern Africa	Published measurements			10933	4	5.1	N/A	N/A	Dayet et al. 2017
55	BRS 2015	Bushman Rockshelter	South Africa	Southern Africa	Published measurements			10933	4	5.2	N/A	N/A	Dayet et al. 2017
56	BRS 2015	Bushman Rockshelter	South Africa	Southern Africa	Published measurements			10933	4	5.2	N/A	N/A	Dayet et al. 2017
57	BRS 2015	Bushman Rockshelter	South Africa	Southern Africa	Published measurements			10933	4	5.3	N/A	N/A	Dayet et al. 2017
58	BRS 2015	Bushman Rockshelter	South Africa	Southern Africa	Published measurements			10933	4	5.4	N/A	N/A	Dayet et al. 2017
59	BRS 2015	Bushman Rockshelter	South Africa	Southern Africa	Published measurements			10933	4	5.4	N/A	N/A	Dayet et al. 2017
60	BRS 2015	Bushman Rockshelter	South Africa	Southern Africa	Published measurements			10933	4	5.5	N/A	N/A	Dayet et al. 2017
61	BRS 2015	Bushman Rockshelter	South Africa	Southern Africa	Published measurements			10933	4	5.5	N/A	N/A	Dayet et al. 2017
62	BRS 2015	Bushman Rockshelter	South Africa	Southern Africa	Published measurements			10933	4	5.6	N/A	N/A	Dayet et al. 2017
63	BRS 2015	Bushman Rockshelter	South Africa	Southern Africa	Published measurements			10933	4	5.6	N/A	N/A	Dayet et al. 2017
64	BRS 2015	Bushman Rockshelter	South Africa	Southern Africa	Published measurements			10933	4	5.6	N/A	N/A	Dayet et al. 2017
65	BRS 2015	Bushman Rockshelter	South Africa	Southern Africa	Published measurements			10933	4	5.9	N/A	N/A	Dayet et al. 2017
66	BRS 2015	Bushman Rockshelter	South Africa	Southern Africa	Published measurements			10933	4	5.9	N/A	N/A	Dayet et al. 2017
67	BRS 2015	Bushman Rockshelter	South Africa	Southern Africa	Published measurements			10933	4	6.6	N/A	N/A	Dayet et al. 2017
71	DMB3 Unit1 L1 (21.8.12) -30BS #2	Daumboy 3 Rockshelter	Tanzania	Eastern Africa	Newly presented	4060	5095	5095	4	9.145	2.655	1.9145	Prendergast et al. 2013
72	DMB3 Unit1 L3 (21.8.12) "from sieve" #2	Daumboy 3 Rockshelter	Tanzania	Eastern Africa	Newly presented	9280	10620	10620	4	7.3	2.33	1.4	Prendergast et al. 2013
73	DMB3 Unit1 L3 (21.8.12) "from sieve" #4	Daumboy 3 Rockshelter	Tanzania	Eastern Africa	Newly presented	9280	10620	10620	4	6.01	2.77	1.965	Prendergast et al. 2013
74	DMB3 Unit1 L3 (21.8.12) "from sieve" #5	Daumboy 3 Rockshelter	Tanzania	Eastern Africa	Newly presented	9280	10620	10620	4	5.47	2.285	1.545	Prendergast et al. 2013
75	DMB3 Unit1 L3 (21.8.12) "from sieve" #6	Daumboy 3 Rockshelter	Tanzania	Eastern Africa	Newly presented	9280	10620	10620	4	4.835	1.74	1.405	Prendergast et al. 2013
76	DMB3 Unit1 L3 (21.8.12) "from sieve" #9	Daumboy 3 Rockshelter	Tanzania	Eastern Africa	Newly presented	9280	10620	10620	4	8.73	3.8	1.5	Prendergast et al. 2013
77	DMB3 Unit1 L3 (21.8.12) -37-38BODP #8	Daumboy 3 Rockshelter	Tanzania	Eastern Africa	Newly presented	9280	10620	10620	4	7.81	3.175	1.85	Prendergast et al. 2013
78	DMB3 Unit1 L4 (21.8.12) "from sieve" #1	Daumboy 3 Rockshelter	Tanzania	Eastern Africa	Newly presented	9280	10620	10620	4	6.335	2.19	2.14	Prendergast et al. 2013
79	DMB3 Unit1 L4 (21.8.12) -48BD	Daumboy 3 Rockshelter	Tanzania	Eastern Africa	Newly presented	9280	10620	10620	4	5.925	2.44	2.08	Prendergast et al. 2013
80	DMB3 Unit3 L8 (24.8.12) #3	Daumboy 3 Rockshelter	Tanzania	Eastern Africa	Newly presented			6500	4	6.59	2.405	2.02	Prendergast et al. 2013
81	DMB3 Unit4 L1 (22.8.12)	Daumboy 3 Rockshelter	Tanzania	Eastern Africa	Newly presented	9280	10620	10620	4	8.225	3.815	2.02	Prendergast et al. 2013
68	DKB1 001 II C3	Dikbosch Shelter 1	South Africa	Southern Africa	Newly presented	3090	3248	3248	4	5.635	2.63	1.46	Humphreys 1974
69	DKB1 002 DIII ? #1	Dikbosch Shelter 1	South Africa	Southern Africa	Newly presented			6000	4	4.19	1.85	1.04	Humphreys 1974
70	DKB1 003 DIII ? #2	Dikbosch Shelter 1	South Africa	Southern Africa	Newly presented			6000	4	3.82	1.755	0.85	Humphreys 1974
83	EYM DBL1.1 #1	Enkapune ya Muto	Kenya	Eastern Africa	Newly presented	16300	19727	19727	2	5.525	2.66	N/A	Ambrose 1998
84	EYM DBL1.2 #1	Enkapune ya Muto	Kenya	Eastern Africa	Newly presented	29300	33592	33592	1	5.305	2.235	N/A	Ambrose 1998
85	EYM DBL1.2 #2	Enkapune ya Muto	Kenya	Eastern Africa	Newly presented	29300	33592	33592	1	6.28	2.825	N/A	Ambrose 1998
86	EYM DBL1.2 #7	Enkapune ya Muto	Kenya	Eastern Africa	Newly presented	29300	33592	33592	1	7.36	2.935	N/A	Ambrose 1998
87	EYM DBL1.3 #10	Enkapune ya Muto	Kenya	Eastern Africa	Newly presented	37000	41558	41558	1	8.75	3.855	N/A	Ambrose 1998
88	EYM DBL1.3 #11	Enkapune ya Muto	Kenya	Eastern Africa	Newly presented	37000	41558	41558	1	8.915	3.555	N/A	Ambrose 1998
89	EYM DBL1.3 #5	Enkapune ya Muto	Kenya	Eastern Africa	Newly presented	37000	41558	41558	1	6.2155	3.235	N/A	Ambrose 1998
90	EYM DBL1.3 #8	Enkapune ya Muto	Kenya	Eastern Africa	Newly presented	37000	41558	41558	1	7.055	2.655	N/A	Ambrose 1998
91	EYM DBL1.3 #9	Enkapune ya Muto	Kenya	Eastern Africa	Newly presented	37000	41558	41558	1	8.51	2.345	N/A	Ambrose 1998
92	EYM DBL1.4 #5	Enkapune ya Muto	Kenya	Eastern Africa	Newly presented	39900	43448	43448	1	6.15	2.16	N/A	Ambrose 1998
93	EYM DBL1.4 #6	Enkapune ya Muto	Kenya	Eastern Africa	Newly presented	39900	43448	43448	1	6.705	2.28	N/A	Ambrose 1998
94	EYM DBL1.4 #7	Enkapune ya Muto	Kenya	Eastern Africa	Newly presented	39900	43448	43448	1	6.125	2.315	N/A	Ambrose 1998
95	EYM DBL1.4 #8	Enkapune ya Muto	Kenya	Eastern Africa	Newly presented	39900	43448	43448	1	6.01	2.715	N/A	Ambrose 1998
96	EYM DBL1.4 #9	Enkapune ya Muto	Kenya	Eastern Africa	Newly presented	39900	43448	43448	1	6.665	2.17	N/A	Ambrose 1998
97	EYM DBS1.1 #1	Enkapune ya Muto	Kenya	Eastern Africa	Newly presented	5220	5992	5992	4	5.555	1.66	N/A	Ambrose 1998
98	EYM DBS1.1 #2	Enkapune ya Muto	Kenya	Eastern Africa	Newly presented	5220	5992	5992	4	6.015	2.305	N/A	Ambrose 1998
99	EYM DBS1.3 #1	Enkapune ya Muto	Kenya	Eastern Africa	Newly presented	5470	6251	6251	4	5.98	2.04	N/A	Ambrose 1998
100	EYM GSVA1	Enkapune ya Muto	Kenya	Eastern Africa	Newly presented			3000	4	6.82	2.62	N/A	Ambrose 1998
101	EYM RBL1 #2	Enkapune ya Muto	Kenya	Eastern Africa	Newly presented	3390	3640	3640	4	6.61	2.275	N/A	Ambrose 1998
102	EYM RBL1 #3	Enkapune ya Muto	Kenya	Eastern Africa	Newly presented	3390	3640	3640	4	5.515	2.275	N/A	Ambrose 1998
103	EYM RBL2	Enkapune ya Muto	Kenya	Eastern Africa	Newly presented			4500	4	6.96	3.19	N/A	Ambrose 1998
104	EYM RBL2.1 #1	Enkapune ya Muto	Kenya	Eastern Africa	Newly presented	3110	3311	3311	4	7.12	2.54	N/A	Ambrose 1998
105	EYM RBL2.1 #2	Enkapune ya Muto	Kenya	Eastern Africa	Newly presented	3110	3311	3311	4	5.85	2.32	N/A	Ambrose 1998
106	EYM RBL2.1 #3	Enkapune ya Muto	Kenya	Eastern Africa	Newly presented	3110	3311	3311	4	7.945	3.315	N/A	Ambrose 1998
107	EYM RBL2.1 #4	Enkapune ya Muto	Kenya	Eastern Africa	Newly presented	3110	3311	3311	4	6.2	2.535	N/A	Ambrose 1998
108	EYM RBL2.1A1 #3	Enkapune ya Muto	Kenya	Eastern Africa	Newly presented	3110	3311	3311	4	5.62	2.375	N/A	Ambrose 1998
109	EYM RBL2.1A1 #4	Enkapune ya Muto	Kenya	Eastern Africa	Newly presented	3110	3311	3311	4	5.91	2.595	N/A	Ambrose 1998
110	EYM RBL2.1A1 #5	Enkapune ya Muto	Kenya	Eastern Africa	Newly presented	3110	3311	3311	4	6.05	2.81	N/A	Ambrose 1998
111	EYM RBL2.1A3 #1	Enkapune ya Muto	Kenya	Eastern Africa	Newly presented	4475	5117	5117	4	7.77	2.99	N/A	Ambrose 1998
112	EYM RBL2.1A3 #2	Enkapune ya Muto	Kenya	Eastern Africa	Newly presented	4475	5117	5117	4	5.81	2.76	N/A	Ambrose 1998
113	EYM RBL2.1A3 #4	Enkapune ya Muto	Kenya	Eastern Africa	Newly presented	4475	5117	5117	4	5.31	2.325	N/A	Ambrose 1998
114	EYM RBL2.1A3 #6	Enkapune ya Muto	Kenya	Eastern Africa	Newly presented	4475	5117	5117	4	6.745	2.53	N/A	Ambrose 1998
115	EYM RBL2.1A3 #7	Enkapune ya Muto	Kenya	Eastern Africa	Newly presented	4475	5117	5117	4	5.86	2.81	N/A	Ambrose 1998
116	EYM RBL2.1A3 #8	Enkapune ya Muto	Kenya	Eastern Africa	Newly presented	4475	5117	5117	4	6.575	3.15	N/A	Ambrose 1998
117	EYM RBL2.1A3 #9	Enkapune ya Muto	Kenya	Eastern Africa	Newly presented	4475	5117	5117	4	6.525	2.675	N/A	Ambrose 1998
118	EYM RBL2.1A4 Pit	Enkapune ya Muto	Kenya	Eastern Africa	Newly presented	4475	5117	5117	4	7.345	3.01	N/A	Ambrose 1998
119	EYM RBL2.1B #1	Enkapune ya Muto	Kenya	Eastern Africa	Newly presented	3990	4466	4466	4	5.44	1.825	N/A	Ambrose 1998
120	EYM RBL2.1B #2	Enkapune ya Muto	Kenya	Eastern Africa	Newly presented	3990	4466	4466	4	5.74	1.95	N/A	Ambrose 1998
121	EYM RBL2.1B1 #1	Enkapune ya Muto	Kenya	Eastern Africa	Newly presented	4535	5184	5184	4	6.65	2.72	N/A	Ambrose 1998
122	EYM RBL2.1B1 #2	Enkapune ya Muto	Kenya	Eastern Africa	Newly presented	4535	5184	5184	4	5.78	2.595	N/A	Ambrose 1998
123	EYM RBL2.1B1 #3	Enkapune ya Muto	Kenya	Eastern Africa	Newly presented	4535	5184	5184	4	6.045	2.48	N/A	Ambrose 1998
124	EYM RBL2.1B1 #4	Enkapune ya Muto	Kenya	Eastern Africa	Newly presented	4535	5184	5184	4	5.8	1.88	N/A	Ambrose 1998
125	EYM RBL2.1B1 #5	Enkapune ya Muto	Kenya	Eastern Africa	Newly presented	4535	5184	5184	4	5.42	2.175	N/A	Ambrose 1998
126	EYM RBL2.1B1 #6	Enkapune ya Muto	Kenya	Eastern Africa	Newly presented	4535	5184	5184	4	6.365	2.645	N/A	Ambrose 1998
127	EYM RBL2.1B2 #1	Enkapune ya Muto	Kenya	Eastern Africa	Newly presented	3990	4466	4466	4	5.825	2.31	N/A	Ambrose 1998
128	EYM RBL2.1B2 #10	Enkapune ya Muto	Kenya	Eastern Africa	Newly presented	3990	4466	4466	4	5.73	1.925	N/A	Ambrose 1998
129	EYM RBL2.1B2 #11	Enkapune ya Muto	Kenya	Eastern Africa	Newly presented	3990	4466	4466	4	6.94	2.53	N/A	Ambrose 1998
130	EYM RBL2.1B2 #12	Enkapune ya Muto	Kenya	Eastern Africa	Newly presented	3990	4466	4466	4	6.05	2.095	N/A	Ambrose 1998
131	EYM RBL2.1B2 #13	Enkapune ya Muto	Kenya	Eastern Africa	Newly presented	3990	4466	4466	4	5.92	2.18	N/A	Ambrose 1998
132	EYM RBL2.1B2 #2	Enkapune ya Muto	Kenya	Eastern Africa	Newly presented	3990	4466	4466	4	5.135	2.12	N/A	Ambrose 1998
133	EYM RBL2.1B2 #3	Enkapune ya Muto	Kenya	Eastern Africa	Newly presented	3990	4466	4466	4	5.775	2.095	N/A	Ambrose 1998
134	EYM RBL2.1B2 #4	Enkapune ya Muto	Kenya	Eastern Africa	Newly presented	3990	4466	4466	4	5.715	2.12	N/A	Ambrose 1998
135	EYM RBL2.1B2 #5	Enkapune ya Muto	Kenya	Eastern Africa	Newly presented	3990	4466	4466	4	5.755	2.39	N/A	Ambrose 1998
136	EYM RBL2.1B2 #6	Enkapune ya Muto	Kenya	Eastern Africa	Newly presented	3990	4466	4466	4	5.97	2.37	N/A	Ambrose 1998
137	EYM RBL2.1B2 #7	Enkapune ya Muto	Kenya	Eastern Africa	Newly presented	3990	4466	4466	4	5.8305	2.325	N/A	Ambrose 1998
138	EYM RBL2.1B2 #8	Enkapune ya Muto	Kenya	Eastern Africa	Newly presented	3990	4466	4466	4	6.24	2.35	N/A	Ambrose 1998
139	EYM RBL2.1B2 #9	Enkapune ya Muto	Kenya	Eastern Africa	Newly presented	3990	4466	4466	4	5.805	2.115	N/A	Ambrose 1998
140	EYM RBL2.1B5 #1	Enkapune ya Muto	Kenya	Eastern Africa	Newly presented	4860	5601	5601	4	5.48	2.09	N/A	Ambrose 1998
141	EYM RBL2.1B5 #2	Enkapune ya Muto	Kenya	Eastern Africa	Newly presented	4860	5601	5601	4	7.58	3.08	N/A	Ambrose 1998
142	EYM RBL2.1B5 #3	Enkapune ya Muto	Kenya	Eastern Africa	Newly presented	4860	5601	5601	4	5.315	1.895	N/A	Ambrose 1998
143	EYM RBL2.1B5 #4	Enkapune ya Muto	Kenya	Eastern Africa	Newly presented	4860	5601	5601	4	5.4	2.23	N/A	Ambrose 1998
144	EYM RBL2.1B6 #1	Enkapune ya Muto	Kenya	Eastern Africa	Newly presented	4860	5601	5601	4	7.99	1.915	N/A	Ambrose 1998
145	EYM RBL2.1B6 #2	Enkapune ya Muto	Kenya	Eastern Africa	Newly presented	4860	5601	5601	4	6.715	2.56	N/A	Ambrose 1998
146	EYM RBL2.1B6 #3	Enkapune ya Muto	Kenya	Eastern Africa	Newly presented	4860	5601	5601	4	5.625	2.385	N/A	Ambrose 1998
147	EYM RBL2.1B6 #4	Enkapune ya Muto	Kenya	Eastern Africa	Newly presented	4860	5601	5601	4	5.555	2.22	N/A	Ambrose 1998
148	EYM RBL2.1B6 #5	Enkapune ya Muto	Kenya	Eastern Africa	Newly presented	4860	5601	5601	4	5.535	2.495	N/A	Ambrose 1998
149	EYM RBL2.1B6 #6	Enkapune ya Muto	Kenya	Eastern Africa	Newly presented	4860	5601	5601	4	5.225	1.84	N/A	Ambrose 1998
150	EYM RBL2.2 #1	Enkapune ya Muto	Kenya	Eastern Africa	Newly presented	5265	6038	6038	4	6.215	1.73	N/A	Ambrose 1998
151	EYM RBL2.2 #2	Enkapune ya Muto	Kenya	Eastern Africa	Newly presented	5265	6038	6038	4	5.395	2.465	N/A	Ambrose 1998
152	EYM RBL2.2.1 #1	Enkapune ya Muto	Kenya	Eastern Africa	Newly presented	5265	6038	6038	4	6.395	2.75	N/A	Ambrose 1998
153	EYM RBL2.2.1 #2	Enkapune ya Muto	Kenya	Eastern Africa	Newly presented	5265	6038	6038	4	6.985	2.32	N/A	Ambrose 1998
154	EYM RBL2.2.1 #3	Enkapune ya Muto	Kenya	Eastern Africa	Newly presented	5265	6038	6038	4	6.81	2.25	N/A	Ambrose 1998
155	EYM RBL2.2.1 #4	Enkapune ya Muto	Kenya	Eastern Africa	Newly presented	5265	6038	6038	4	6.21	2.2	N/A	Ambrose 1998
156	EYM RBL2.2.2 #1	Enkapune ya Muto	Kenya	Eastern Africa	Newly presented	5265	6038	6038	4	5.195	2.56	N/A	Ambrose 1998
157	EYM RBL2.2.2 #4	Enkapune ya Muto	Kenya	Eastern Africa	Newly presented	5265	6038	6038	4	5.67	2.8	N/A	Ambrose 1998
158	EYM RBL2.2.2a #1	Enkapune ya Muto	Kenya	Eastern Africa	Newly presented	5265	6038	6038	4	5.92	2.065	N/A	Ambrose 1998
159	EYM RBL2.2.2a #2	Enkapune ya Muto	Kenya	Eastern Africa	Newly presented	5265	6038	6038	4	6.205	2.59	N/A	Ambrose 1998
160	EYM RBL2.2.2a #3	Enkapune ya Muto	Kenya	Eastern Africa	Newly presented	5265	6038	6038	4	5.925	2.305	N/A	Ambrose 1998
161	EYM RBL2.2.2b #1	Enkapune ya Muto	Kenya	Eastern Africa	Newly presented	5265	6038	6038	4	5.27	2.37	N/A	Ambrose 1998
162	EYM RBL2.2.2b #3	Enkapune ya Muto	Kenya	Eastern Africa	Newly presented	5265	6038	6038	4	6.03	2.46	N/A	Ambrose 1998
82	Eros	Eros	Namibia	Southern Africa	Published measurements			1045	5	6.3	N/A	N/A	Jacobson 1987a, 1987b
288	Geduld 1	Geduld	Namibia	Southern Africa	Published measurements			723	5	5.9	N/A	N/A	Jacobson 1987a, 1987b; Smith et al. 1995
289	Geduld 5-6	Geduld	Namibia	Southern Africa	Published measurements			1715	5	6.1	N/A	N/A	Jacobson 1987a, 1987b; Smith et al. 1995
290	Geduld 7	Geduld	Namibia	Southern Africa	Published measurements			1932	5	3.5	N/A	N/A	Jacobson 1987a, 1987b; Smith et al. 1995
291	Geduld 8-14	Geduld	Namibia	Southern Africa	Published measurements			2317	5	4.6	N/A	N/A	Jacobson 1987a, 1987b; Smith et al. 1995
292	Geelbek Loop	Geelbek Dunes	South Africa	Southern Africa	Published measurements			4005	4	4.83	N/A	N/A	Kandel and Conard 2005
293	Geelbek Nora	Geelbek Dunes	South Africa	Southern Africa	Published measurements			2738	4	3.19	N/A	N/A	Kandel and Conard 2005
294	Geelbek Pottery	Geelbek Dunes	South Africa	Southern Africa	Published measurements			2585	4	3.04	1.57	N/A	Kandel and Conard 2005
295	Geelbek Shelly	Geelbek Dunes	South Africa	Southern Africa	Published measurements			2583	4	3.2	N/A	N/A	Kandel and Conard 2005
296	Geelbek Snoek	Geelbek Dunes	South Africa	Southern Africa	Published measurements			464	5	6.2	3.3	N/A	Kandel and Conard 2005
297	Geelbek Toaster	Geelbek Dunes	South Africa	Southern Africa	Published measurements			1221	5	5.72	N/A	N/A	Kandel and Conard 2005
298	Grassride TP	Grassridge Shelter	South Africa	Southern Africa	Published measurements			12550	3	3.21	1.67	1	Collins et al. 2017; Collins et al. 2020
299	Grassride TP	Grassridge Shelter	South Africa	Southern Africa	Published measurements			12550	3	3.35	1.52	1.17	Collins et al. 2017; Collins et al. 2020
300	Grassride TP	Grassridge Shelter	South Africa	Southern Africa	Published measurements			12550	3	3.34	1.29	1.38	Collins et al. 2017; Collins et al. 2020
301	Grassride TP	Grassridge Shelter	South Africa	Southern Africa	Published measurements			12550	3	3.87	1.32	1.39	Collins et al. 2017; Collins et al. 2020
302	Grassride TP	Grassridge Shelter	South Africa	Southern Africa	Published measurements			12550	3	3.1	1.67	1.61	Collins et al. 2017; Collins et al. 2020
303	Grassride TP	Grassridge Shelter	South Africa	Southern Africa	Published measurements			12550	3	3.69	2.17	1.62	Collins et al. 2017; Collins et al. 2020
304	Grassride TP	Grassridge Shelter	South Africa	Southern Africa	Published measurements			12550	3	3.85	1.67	1.69	Collins et al. 2017; Collins et al. 2020
305	Grassride TP	Grassridge Shelter	South Africa	Southern Africa	Published measurements			12550	3	3.87	2.01	1.7	Collins et al. 2017; Collins et al. 2020
306	Grassride TP	Grassridge Shelter	South Africa	Southern Africa	Published measurements			12550	3	4.98	2.06	1.75	Collins et al. 2017; Collins et al. 2020
307	Grassridge MH	Grassridge Shelter	South Africa	Southern Africa	Published measurements			7000	4	3.68	1.98	0.7	Collins et al. 2017; Collins et al. 2020
308	Grassridge MH	Grassridge Shelter	South Africa	Southern Africa	Published measurements			7000	4	4.03	1.96	0.88	Collins et al. 2017; Collins et al. 2020
309	Grassridge MH	Grassridge Shelter	South Africa	Southern Africa	Published measurements			7000	4	3.66	1.94	0.9	Collins et al. 2017; Collins et al. 2020
310	Grassridge MH	Grassridge Shelter	South Africa	Southern Africa	Published measurements			7000	4	4.12	2.11	0.95	Collins et al. 2017; Collins et al. 2020
311	Grassridge MH	Grassridge Shelter	South Africa	Southern Africa	Published measurements			7000	4	3.62	1.47	1	Collins et al. 2017; Collins et al. 2020
312	Grassridge MH	Grassridge Shelter	South Africa	Southern Africa	Published measurements			7000	4	3.11	1.72	1.02	Collins et al. 2017; Collins et al. 2020
313	Grassridge MH	Grassridge Shelter	South Africa	Southern Africa	Published measurements			7000	4	3.49	2.04	1.05	Collins et al. 2017; Collins et al. 2020
314	Grassridge MH	Grassridge Shelter	South Africa	Southern Africa	Published measurements			7000	4	4.39	2.07	1.07	Collins et al. 2017; Collins et al. 2020
315	Grassridge MH	Grassridge Shelter	South Africa	Southern Africa	Published measurements			7000	4	3.36	2.18	1.1	Collins et al. 2017; Collins et al. 2020
316	Grassridge MH	Grassridge Shelter	South Africa	Southern Africa	Published measurements			7000	4	3.06	1.62	1.12	Collins et al. 2017; Collins et al. 2020
317	Grassridge MH	Grassridge Shelter	South Africa	Southern Africa	Published measurements			7000	4	4.09	2.34	1.12	Collins et al. 2017; Collins et al. 2020
318	Grassridge MH	Grassridge Shelter	South Africa	Southern Africa	Published measurements			7000	4	3.18	1.39	1.13	Collins et al. 2017; Collins et al. 2020
319	Grassridge MH	Grassridge Shelter	South Africa	Southern Africa	Published measurements			7000	4	4.43	2.06	1.13	Collins et al. 2017; Collins et al. 2020
320	Grassridge MH	Grassridge Shelter	South Africa	Southern Africa	Published measurements			7000	4	3.49	1.13	1.15	Collins et al. 2017; Collins et al. 2020
321	Grassridge MH	Grassridge Shelter	South Africa	Southern Africa	Published measurements			7000	4	3.52	1.32	1.16	Collins et al. 2017; Collins et al. 2020
322	Grassridge MH	Grassridge Shelter	South Africa	Southern Africa	Published measurements			7000	4	4.02	2.4	1.16	Collins et al. 2017; Collins et al. 2020
323	Grassridge MH	Grassridge Shelter	South Africa	Southern Africa	Published measurements			7000	4	4.65	2.21	1.18	Collins et al. 2017; Collins et al. 2020
324	Grassridge MH	Grassridge Shelter	South Africa	Southern Africa	Published measurements			7000	4	4.08	1.72	1.19	Collins et al. 2017; Collins et al. 2020
325	Grassridge MH	Grassridge Shelter	South Africa	Southern Africa	Published measurements			7000	4	4.41	2.53	1.19	Collins et al. 2017; Collins et al. 2020
326	Grassridge MH	Grassridge Shelter	South Africa	Southern Africa	Published measurements			7000	4	4.71	3.19	1.22	Collins et al. 2017; Collins et al. 2020
327	Grassridge MH	Grassridge Shelter	South Africa	Southern Africa	Published measurements			7000	4	4.45	2.38	1.23	Collins et al. 2017; Collins et al. 2020
328	Grassridge MH	Grassridge Shelter	South Africa	Southern Africa	Published measurements			7000	4	5.24	2.64	1.23	Collins et al. 2017; Collins et al. 2020
329	Grassridge MH	Grassridge Shelter	South Africa	Southern Africa	Published measurements			7000	4	4.05	1.71	1.25	Collins et al. 2017; Collins et al. 2020
330	Grassridge MH	Grassridge Shelter	South Africa	Southern Africa	Published measurements			7000	4	4.18	1.94	1.26	Collins et al. 2017; Collins et al. 2020
331	Grassridge MH	Grassridge Shelter	South Africa	Southern Africa	Published measurements			7000	4	4.17	1.86	1.29	Collins et al. 2017; Collins et al. 2020
332	Grassridge MH	Grassridge Shelter	South Africa	Southern Africa	Published measurements			7000	4	3.68	1.91	1.29	Collins et al. 2017; Collins et al. 2020
333	Grassridge MH	Grassridge Shelter	South Africa	Southern Africa	Published measurements			7000	4	3.18	1.55	1.3	Collins et al. 2017; Collins et al. 2020
334	Grassridge MH	Grassridge Shelter	South Africa	Southern Africa	Published measurements			7000	4	4.49	2.86	1.3	Collins et al. 2017; Collins et al. 2020
335	Grassridge MH	Grassridge Shelter	South Africa	Southern Africa	Published measurements			7000	4	4.36	1.7	1.31	Collins et al. 2017; Collins et al. 2020
336	Grassridge MH	Grassridge Shelter	South Africa	Southern Africa	Published measurements			7000	4	4.28	2.26	1.32	Collins et al. 2017; Collins et al. 2020
337	Grassridge MH	Grassridge Shelter	South Africa	Southern Africa	Published measurements			7000	4	4.26	2.64	1.32	Collins et al. 2017; Collins et al. 2020
338	Grassridge MH	Grassridge Shelter	South Africa	Southern Africa	Published measurements			7000	4	3.61	1.9	1.33	Collins et al. 2017; Collins et al. 2020
339	Grassridge MH	Grassridge Shelter	South Africa	Southern Africa	Published measurements			7000	4	4.68	1.94	1.33	Collins et al. 2017; Collins et al. 2020
340	Grassridge MH	Grassridge Shelter	South Africa	Southern Africa	Published measurements			7000	4	4.48	2.13	1.33	Collins et al. 2017; Collins et al. 2020
341	Grassridge MH	Grassridge Shelter	South Africa	Southern Africa	Published measurements			7000	4	3.06	1.25	1.35	Collins et al. 2017; Collins et al. 2020
342	Grassridge MH	Grassridge Shelter	South Africa	Southern Africa	Published measurements			7000	4	4.22	1.81	1.35	Collins et al. 2017; Collins et al. 2020
343	Grassridge MH	Grassridge Shelter	South Africa	Southern Africa	Published measurements			7000	4	5.02	1.92	1.35	Collins et al. 2017; Collins et al. 2020
344	Grassridge MH	Grassridge Shelter	South Africa	Southern Africa	Published measurements			7000	4	4.7	2.46	1.35	Collins et al. 2017; Collins et al. 2020
345	Grassridge MH	Grassridge Shelter	South Africa	Southern Africa	Published measurements			7000	4	3.65	2.25	1.37	Collins et al. 2017; Collins et al. 2020
346	Grassridge MH	Grassridge Shelter	South Africa	Southern Africa	Published measurements			7000	4	5.25	3.14	1.38	Collins et al. 2017; Collins et al. 2020
347	Grassridge MH	Grassridge Shelter	South Africa	Southern Africa	Published measurements			7000	4	4.22	1.66	1.4	Collins et al. 2017; Collins et al. 2020
348	Grassridge MH	Grassridge Shelter	South Africa	Southern Africa	Published measurements			7000	4	4.3	2.1	1.4	Collins et al. 2017; Collins et al. 2020
349	Grassridge MH	Grassridge Shelter	South Africa	Southern Africa	Published measurements			7000	4	4.47	2.38	1.4	Collins et al. 2017; Collins et al. 2020
350	Grassridge MH	Grassridge Shelter	South Africa	Southern Africa	Published measurements			7000	4	3.41	1.67	1.42	Collins et al. 2017; Collins et al. 2020
351	Grassridge MH	Grassridge Shelter	South Africa	Southern Africa	Published measurements			7000	4	3.65	2.08	1.42	Collins et al. 2017; Collins et al. 2020
352	Grassridge MH	Grassridge Shelter	South Africa	Southern Africa	Published measurements			7000	4	4.57	2.48	1.43	Collins et al. 2017; Collins et al. 2020
353	Grassridge MH	Grassridge Shelter	South Africa	Southern Africa	Published measurements			7000	4	4.16	2.38	1.46	Collins et al. 2017; Collins et al. 2020
354	Grassridge MH	Grassridge Shelter	South Africa	Southern Africa	Published measurements			7000	4	3.87	1.76	1.48	Collins et al. 2017; Collins et al. 2020
355	Grassridge MH	Grassridge Shelter	South Africa	Southern Africa	Published measurements			7000	4	4.69	3.38	1.48	Collins et al. 2017; Collins et al. 2020
356	Grassridge MH	Grassridge Shelter	South Africa	Southern Africa	Published measurements			7000	4	3.96	2.13	1.49	Collins et al. 2017; Collins et al. 2020
357	Grassridge MH	Grassridge Shelter	South Africa	Southern Africa	Published measurements			7000	4	4.7	2.23	1.49	Collins et al. 2017; Collins et al. 2020
358	Grassridge MH	Grassridge Shelter	South Africa	Southern Africa	Published measurements			7000	4	5.26	2.9	1.5	Collins et al. 2017; Collins et al. 2020
359	Grassridge MH	Grassridge Shelter	South Africa	Southern Africa	Published measurements			7000	4	4.28	1.57	1.51	Collins et al. 2017; Collins et al. 2020
360	Grassridge MH	Grassridge Shelter	South Africa	Southern Africa	Published measurements			7000	4	4.02	1.89	1.51	Collins et al. 2017; Collins et al. 2020
361	Grassridge MH	Grassridge Shelter	South Africa	Southern Africa	Published measurements			7000	4	4.79	1.99	1.51	Collins et al. 2017; Collins et al. 2020
362	Grassridge MH	Grassridge Shelter	South Africa	Southern Africa	Published measurements			7000	4	4.66	2.71	1.51	Collins et al. 2017; Collins et al. 2020
363	Grassridge MH	Grassridge Shelter	South Africa	Southern Africa	Published measurements			7000	4	4.66	2.51	1.52	Collins et al. 2017; Collins et al. 2020
364	Grassridge MH	Grassridge Shelter	South Africa	Southern Africa	Published measurements			7000	4	4.29	2.98	1.52	Collins et al. 2017; Collins et al. 2020
365	Grassridge MH	Grassridge Shelter	South Africa	Southern Africa	Published measurements			7000	4	5.34	2.11	1.53	Collins et al. 2017; Collins et al. 2020
366	Grassridge MH	Grassridge Shelter	South Africa	Southern Africa	Published measurements			7000	4	4.43	2.17	1.53	Collins et al. 2017; Collins et al. 2020
367	Grassridge MH	Grassridge Shelter	South Africa	Southern Africa	Published measurements			7000	4	4.72	2.54	1.53	Collins et al. 2017; Collins et al. 2020
368	Grassridge MH	Grassridge Shelter	South Africa	Southern Africa	Published measurements			7000	4	4.67	2.63	1.53	Collins et al. 2017; Collins et al. 2020
369	Grassridge MH	Grassridge Shelter	South Africa	Southern Africa	Published measurements			7000	4	3.74	1.65	1.54	Collins et al. 2017; Collins et al. 2020
370	Grassridge MH	Grassridge Shelter	South Africa	Southern Africa	Published measurements			7000	4	4.5	2.14	1.54	Collins et al. 2017; Collins et al. 2020
371	Grassridge MH	Grassridge Shelter	South Africa	Southern Africa	Published measurements			7000	4	4.28	2.38	1.54	Collins et al. 2017; Collins et al. 2020
372	Grassridge MH	Grassridge Shelter	South Africa	Southern Africa	Published measurements			7000	4	4.46	1.49	1.55	Collins et al. 2017; Collins et al. 2020
373	Grassridge MH	Grassridge Shelter	South Africa	Southern Africa	Published measurements			7000	4	4.16	1.73	1.55	Collins et al. 2017; Collins et al. 2020
374	Grassridge MH	Grassridge Shelter	South Africa	Southern Africa	Published measurements			7000	4	4.76	2.29	1.55	Collins et al. 2017; Collins et al. 2020
375	Grassridge MH	Grassridge Shelter	South Africa	Southern Africa	Published measurements			7000	4	3.49	1.41	1.56	Collins et al. 2017; Collins et al. 2020
376	Grassridge MH	Grassridge Shelter	South Africa	Southern Africa	Published measurements			7000	4	4.69	3.12	1.56	Collins et al. 2017; Collins et al. 2020
377	Grassridge MH	Grassridge Shelter	South Africa	Southern Africa	Published measurements			7000	4	4.14	2.04	1.57	Collins et al. 2017; Collins et al. 2020
378	Grassridge MH	Grassridge Shelter	South Africa	Southern Africa	Published measurements			7000	4	4.95	2.19	1.57	Collins et al. 2017; Collins et al. 2020
379	Grassridge MH	Grassridge Shelter	South Africa	Southern Africa	Published measurements			7000	4	4.16	1.76	1.58	Collins et al. 2017; Collins et al. 2020
380	Grassridge MH	Grassridge Shelter	South Africa	Southern Africa	Published measurements			7000	4	3.58	2.3	1.58	Collins et al. 2017; Collins et al. 2020
381	Grassridge MH	Grassridge Shelter	South Africa	Southern Africa	Published measurements			7000	4	4.96	N/A	1.58	Collins et al. 2017; Collins et al. 2020
382	Grassridge MH	Grassridge Shelter	South Africa	Southern Africa	Published measurements			7000	4	4.88	2.86	1.59	Collins et al. 2017; Collins et al. 2020
383	Grassridge MH	Grassridge Shelter	South Africa	Southern Africa	Published measurements			7000	4	3.9	1.89	1.6	Collins et al. 2017; Collins et al. 2020
384	Grassridge MH	Grassridge Shelter	South Africa	Southern Africa	Published measurements			7000	4	4.92	2.36	1.62	Collins et al. 2017; Collins et al. 2020
385	Grassridge MH	Grassridge Shelter	South Africa	Southern Africa	Published measurements			7000	4	3.1	1.55	1.64	Collins et al. 2017; Collins et al. 2020
386	Grassridge MH	Grassridge Shelter	South Africa	Southern Africa	Published measurements			7000	4	4.4	2.6	1.64	Collins et al. 2017; Collins et al. 2020
387	Grassridge MH	Grassridge Shelter	South Africa	Southern Africa	Published measurements			7000	4	4.29	1.42	1.66	Collins et al. 2017; Collins et al. 2020
388	Grassridge MH	Grassridge Shelter	South Africa	Southern Africa	Published measurements			7000	4	3.41	1.79	1.66	Collins et al. 2017; Collins et al. 2020
389	Grassridge MH	Grassridge Shelter	South Africa	Southern Africa	Published measurements			7000	4	4.28	1.8	1.66	Collins et al. 2017; Collins et al. 2020
390	Grassridge MH	Grassridge Shelter	South Africa	Southern Africa	Published measurements			7000	4	5.12	2.86	1.67	Collins et al. 2017; Collins et al. 2020
391	Grassridge MH	Grassridge Shelter	South Africa	Southern Africa	Published measurements			7000	4	4.8	3.12	1.67	Collins et al. 2017; Collins et al. 2020
392	Grassridge MH	Grassridge Shelter	South Africa	Southern Africa	Published measurements			7000	4	4.87	1.87	1.68	Collins et al. 2017; Collins et al. 2020
393	Grassridge MH	Grassridge Shelter	South Africa	Southern Africa	Published measurements			7000	4	4.88	1.99	1.68	Collins et al. 2017; Collins et al. 2020
394	Grassridge MH	Grassridge Shelter	South Africa	Southern Africa	Published measurements			7000	4	4.87	2.69	1.68	Collins et al. 2017; Collins et al. 2020
395	Grassridge MH	Grassridge Shelter	South Africa	Southern Africa	Published measurements			7000	4	4.28	2.49	1.69	Collins et al. 2017; Collins et al. 2020
396	Grassridge MH	Grassridge Shelter	South Africa	Southern Africa	Published measurements			7000	4	4	1.39	1.7	Collins et al. 2017; Collins et al. 2020
397	Grassridge MH	Grassridge Shelter	South Africa	Southern Africa	Published measurements			7000	4	4.81	2.45	1.7	Collins et al. 2017; Collins et al. 2020
398	Grassridge MH	Grassridge Shelter	South Africa	Southern Africa	Published measurements			7000	4	5.27	2.85	1.7	Collins et al. 2017; Collins et al. 2020
399	Grassridge MH	Grassridge Shelter	South Africa	Southern Africa	Published measurements			7000	4	4.24	1.59	1.71	Collins et al. 2017; Collins et al. 2020
400	Grassridge MH	Grassridge Shelter	South Africa	Southern Africa	Published measurements			7000	4	4.41	3.03	1.71	Collins et al. 2017; Collins et al. 2020
401	Grassridge MH	Grassridge Shelter	South Africa	Southern Africa	Published measurements			7000	4	4.09	2.29	1.72	Collins et al. 2017; Collins et al. 2020
402	Grassridge MH	Grassridge Shelter	South Africa	Southern Africa	Published measurements			7000	4	3.63	2.03	1.73	Collins et al. 2017; Collins et al. 2020
403	Grassridge MH	Grassridge Shelter	South Africa	Southern Africa	Published measurements			7000	4	4.91	2.03	1.73	Collins et al. 2017; Collins et al. 2020
404	Grassridge MH	Grassridge Shelter	South Africa	Southern Africa	Published measurements			7000	4	5.76	2.28	1.74	Collins et al. 2017; Collins et al. 2020
405	Grassridge MH	Grassridge Shelter	South Africa	Southern Africa	Published measurements			7000	4	4.95	2.14	1.75	Collins et al. 2017; Collins et al. 2020
406	Grassridge MH	Grassridge Shelter	South Africa	Southern Africa	Published measurements			7000	4	4.69	2.27	1.75	Collins et al. 2017; Collins et al. 2020
407	Grassridge MH	Grassridge Shelter	South Africa	Southern Africa	Published measurements			7000	4	4	1.98	1.76	Collins et al. 2017; Collins et al. 2020
408	Grassridge MH	Grassridge Shelter	South Africa	Southern Africa	Published measurements			7000	4	5.18	1.55	1.77	Collins et al. 2017; Collins et al. 2020
409	Grassridge MH	Grassridge Shelter	South Africa	Southern Africa	Published measurements			7000	4	6.51	2.5	1.77	Collins et al. 2017; Collins et al. 2020
410	Grassridge MH	Grassridge Shelter	South Africa	Southern Africa	Published measurements			7000	4	4.71	1.95	1.78	Collins et al. 2017; Collins et al. 2020
411	Grassridge MH	Grassridge Shelter	South Africa	Southern Africa	Published measurements			7000	4	3.88	1.58	1.8	Collins et al. 2017; Collins et al. 2020
412	Grassridge MH	Grassridge Shelter	South Africa	Southern Africa	Published measurements			7000	4	5.85	1.82	1.8	Collins et al. 2017; Collins et al. 2020
413	Grassridge MH	Grassridge Shelter	South Africa	Southern Africa	Published measurements			7000	4	5.08	2.08	1.8	Collins et al. 2017; Collins et al. 2020
414	Grassridge MH	Grassridge Shelter	South Africa	Southern Africa	Published measurements			7000	4	4.39	1.55	1.83	Collins et al. 2017; Collins et al. 2020
415	Grassridge MH	Grassridge Shelter	South Africa	Southern Africa	Published measurements			7000	4	5.15	2.21	1.84	Collins et al. 2017; Collins et al. 2020
416	Grassridge MH	Grassridge Shelter	South Africa	Southern Africa	Published measurements			7000	4	5.03	2.5	1.86	Collins et al. 2017; Collins et al. 2020
417	Grassridge MH	Grassridge Shelter	South Africa	Southern Africa	Published measurements			7000	4	3.76	1.1	1.95	Collins et al. 2017; Collins et al. 2020
418	Grassridge MH	Grassridge Shelter	South Africa	Southern Africa	Published measurements			7000	4	4.13	1.1	1.95	Collins et al. 2017; Collins et al. 2020
419	Grassridge MH	Grassridge Shelter	South Africa	Southern Africa	Published measurements			7000	4	5.27	1.88	1.97	Collins et al. 2017; Collins et al. 2020
420	Grassridge MH	Grassridge Shelter	South Africa	Southern Africa	Published measurements			7000	4	5.2	1.58	1.98	Collins et al. 2017; Collins et al. 2020
421	Grassridge MH	Grassridge Shelter	South Africa	Southern Africa	Published measurements			7000	4	4.51	1.95	2.06	Collins et al. 2017; Collins et al. 2020
422	Grassridge MH	Grassridge Shelter	South Africa	Southern Africa	Published measurements			7000	4	4.22	2.26	2.07	Collins et al. 2017; Collins et al. 2020
423	Grassridge MH	Grassridge Shelter	South Africa	Southern Africa	Published measurements			7000	4	5.5	1.59	2.1	Collins et al. 2017; Collins et al. 2020
424	Grassridge MH	Grassridge Shelter	South Africa	Southern Africa	Published measurements			7000	4	4.39	1.73	N/A	Collins et al. 2017; Collins et al. 2020
509	KPL Flo 3 HF N16-17 C6 (#41)	Kakapel Rockshelter	Kenya	Eastern Africa	Newly presented			875	5	4.115	1.435	1.56	S. Goldstein, personal communication
510	KPL Flo 3 Tr.3 N16-17 C.6 HF (#40)	Kakapel Rockshelter	Kenya	Eastern Africa	Newly presented			875	5	6.125	1.975	1.56	S. Goldstein, personal communication
511	KPL Flo 4 Tr.3 N17+16 C5 (#49)	Kakapel Rockshelter	Kenya	Eastern Africa	Newly presented			710	5	5.09	1.195	1.96	S. Goldstein, personal communication
512	KPL Tr.3 C6 2-43 (#35)	Kakapel Rockshelter	Kenya	Eastern Africa	Newly presented			875	5	7.92	2.985	1.35	S. Goldstein, personal communication
513	KPL Tr.3 M17 C12 2-89 (#39)	Kakapel Rockshelter	Kenya	Eastern Africa	Newly presented			2150	5	8.69	3.19	1.51	S. Goldstein, personal communication
514	KPL Tr.3 N15 C3.2 N7-34 (#44)	Kakapel Rockshelter	Kenya	Eastern Africa	Newly presented			1650	5	6.065	2.75	1.495	S. Goldstein, personal communication
515	KPL Tr.3 N16 C.14 1-793 (#42)	Kakapel Rockshelter	Kenya	Eastern Africa	Newly presented			7000	4	5.455	1.655	1.935	S. Goldstein, personal communication
488	Kasteelberg A1	Kasteelberg A	South Africa	Southern Africa	Published measurements			160	5	7.2	2.7	N/A	Smith et al. 1991; Sadr et al. 2003
489	Kasteelberg A2	Kasteelberg A	South Africa	Southern Africa	Published measurements			1800	5	7.5	2.6	N/A	Smith et al. 1991; Sadr et al. 2003
490	Kasteelberg B1	Kasteelberg B	South Africa	Southern Africa	Published measurements			200	5	6.6	2.4	N/A	Smith et al. 1991; Sadr et al. 2003
491	Kasteelberg B2	Kasteelberg B	South Africa	Southern Africa	Published measurements			1300	5	7	3	N/A	Smith et al. 1991; Sadr et al. 2003
492	Kisese II I	Kisese II Rockshelter	Tanzania	Eastern Africa	Published measurements			4200	4	6	2.4	N/A	Tryon et al. 2018
493	Kisese II III	Kisese II Rockshelter	Tanzania	Eastern Africa	Published measurements			17100	3	6.2	2.4	N/A	Tryon et al. 2018
494	Kisese II IV	Kisese II Rockshelter	Tanzania	Eastern Africa	Published measurements			17900	3	6.3	2.4	N/A	Tryon et al. 2018
495	Kisese II IX	Kisese II Rockshelter	Tanzania	Eastern Africa	Published measurements			21950	2	6.8	3	N/A	Tryon et al. 2018
496	Kisese II V	Kisese II Rockshelter	Tanzania	Eastern Africa	Published measurements			18350	3	6.4	2.4	N/A	Tryon et al. 2018
497	Kisese II VII	Kisese II Rockshelter	Tanzania	Eastern Africa	Published measurements			20300	2	6.5	2.7	N/A	Tryon et al. 2018
498	Kisese II VIII	Kisese II Rockshelter	Tanzania	Eastern Africa	Published measurements			20300	2	6.8	2.7	N/A	Tryon et al. 2018
499	Kisese II XI	Kisese II Rockshelter	Tanzania	Eastern Africa	Published measurements	30800	35130	35130	1	7.4	2.8	N/A	Tryon et al. 2018
500	Kisese II XII	Kisese II Rockshelter	Tanzania	Eastern Africa	Published measurements		34750	34750	1	7.4	2.9	N/A	Tryon et al. 2018
501	Kisese II XIII	Kisese II Rockshelter	Tanzania	Eastern Africa	Published measurements			35250	1	6.9	2.4	N/A	Tryon et al. 2018
502	Kisese II XIV	Kisese II Rockshelter	Tanzania	Eastern Africa	Published measurements	31480	36052	36052	1	6.8	2.7	N/A	Tryon et al. 2018
503	Kisese II XIX	Kisese II Rockshelter	Tanzania	Eastern Africa	Published measurements	34787	39755	39755	1	8	2.9	N/A	Tryon et al. 2018
504	Kisese II XV	Kisese II Rockshelter	Tanzania	Eastern Africa	Published measurements	31135	35530	35530	1	7.9	3.1	N/A	Tryon et al. 2018
505	Kisese II XVI	Kisese II Rockshelter	Tanzania	Eastern Africa	Published measurements			36500	1	8.3	3.2	N/A	Tryon et al. 2018
506	Kisese II XVII	Kisese II Rockshelter	Tanzania	Eastern Africa	Published measurements			37750	1	7.6	3.1	N/A	Tryon et al. 2018
507	Kisese II XVIII	Kisese II Rockshelter	Tanzania	Eastern Africa	Published measurements	34380	39546	39546	1	8	3.2	N/A	Tryon et al. 2018
508	Kisese II XX	Kisese II Rockshelter	Tanzania	Eastern Africa	Published measurements	40600	43719	43719	1	7	2.7	N/A	Tryon et al. 2018
516	Leopard Cave Lvl 6	Leopard Cave	Namibia	Southern Africa	Published measurements			2391	5	4.73	N/A	N/A	Pleurdeau et al. 2012
517	Leopard Cave Lvl 7	Leopard Cave	Namibia	Southern Africa	Published measurements			3476	4	4.74	N/A	N/A	Pleurdeau et al. 2012
518	Lower Numas Cave	Lower Numas Cave	Namibia	Southern Africa	Published measurements			3865	4	4.9	N/A	N/A	Jacobson 1987a, 1987b
454	HxJf1 MAB06 5NW	Magubike Rockshelter	Tanzania	Eastern Africa	Newly presented			1500	5	5.51	1.98	1.62	Miller and Willoughby 2014; Werner and Willoughby 2017; Miller 2019
455	HxJf1 MAB06 7NE	Magubike Rockshelter	Tanzania	Eastern Africa	Newly presented			1500	5	4.735	1.67	1.49	Miller and Willoughby 2014; Werner and Willoughby 2017; Miller 2019
456	HxJf1 Tp10 0-10 #1	Magubike Rockshelter	Tanzania	Eastern Africa	Newly presented			1000	5	6.83	2.83	1.845	Miller and Willoughby 2014; Werner and Willoughby 2017; Miller 2019
457	HxJf1 Tp10 0-10 #2	Magubike Rockshelter	Tanzania	Eastern Africa	Newly presented			1000	5	4.97	2.19	1.575	Miller and Willoughby 2014; Werner and Willoughby 2017; Miller 2019
458	HxJf1 Tp10 50-60	Magubike Rockshelter	Tanzania	Eastern Africa	Newly presented			22000	2	6.905	1.9	1.51	Miller and Willoughby 2014; Werner and Willoughby 2017; Miller 2019
459	HxJf1 Tp11 90-100 AMS >50k	Magubike Rockshelter	Tanzania	Eastern Africa	Newly presented	50000		50000	1	8.11	2.715	N/A	Miller and Willoughby 2014; Werner and Willoughby 2017; Miller 2019
460	HxJf1 Tp12 0-50 Furnace Feature	Magubike Rockshelter	Tanzania	Eastern Africa	Newly presented			1000	5	8.67	1.99	2.06	Miller and Willoughby 2014; Werner and Willoughby 2017; Miller 2019
461	HxJf1 Tp12 40-50 #1	Magubike Rockshelter	Tanzania	Eastern Africa	Newly presented	13125	15870	15870	3	9.72	2.61	1.865	Miller and Willoughby 2014; Werner and Willoughby 2017; Miller 2019
462	HxJf1 Tp12 40-50 #2	Magubike Rockshelter	Tanzania	Eastern Africa	Newly presented	13125	15870	15870	3	6.37	2.43	1.7	Miller and Willoughby 2014; Werner and Willoughby 2017; Miller 2019
463	HxJf1 Tp12 40-50 #3 AMS 13k	Magubike Rockshelter	Tanzania	Eastern Africa	Newly presented	13125	15870	15870	3	6.63	2.98	N/A	Miller and Willoughby 2014; Werner and Willoughby 2017; Miller 2019
464	HxJf1 Tp12 40-50 #4	Magubike Rockshelter	Tanzania	Eastern Africa	Newly presented	13125	15870	15870	3	5.98	2.47	1.42	Miller and Willoughby 2014; Werner and Willoughby 2017; Miller 2019
465	HxJf1 Tp12 50-60	Magubike Rockshelter	Tanzania	Eastern Africa	Newly presented			22000	2	7.46	2.01	1.495	Miller and Willoughby 2014; Werner and Willoughby 2017; Miller 2019
466	HxJf1 Tp6 10-20 #2	Magubike Rockshelter	Tanzania	Eastern Africa	Newly presented			1000	5	7.315	2.4	1.785	Miller and Willoughby 2014; Werner and Willoughby 2017; Miller 2019
467	HxJf1 Tp6 10-20 #3	Magubike Rockshelter	Tanzania	Eastern Africa	Newly presented			1000	5	6.02	1.555	1.675	Miller and Willoughby 2014; Werner and Willoughby 2017; Miller 2019
468	HxJf1 Tp6 10-20 #4	Magubike Rockshelter	Tanzania	Eastern Africa	Newly presented			1000	5	6.23	2.7	1.82	Miller and Willoughby 2014; Werner and Willoughby 2017; Miller 2019
469	HxJf1 Tp6 10-20 #5	Magubike Rockshelter	Tanzania	Eastern Africa	Newly presented			1000	5	6.48	2.29	1.88	Miller and Willoughby 2014; Werner and Willoughby 2017; Miller 2019
470	HxJf1 Tp6 20-40	Magubike Rockshelter	Tanzania	Eastern Africa	Newly presented			4500	4	6.26	2.46	1.985	Miller and Willoughby 2014; Werner and Willoughby 2017; Miller 2019
471	HxJf1 Tp7 0-10	Magubike Rockshelter	Tanzania	Eastern Africa	Newly presented			500	5	5.58	2.46	1.445	Miller and Willoughby 2014; Werner and Willoughby 2017; Miller 2019
472	HxJf1 Tp7 10-20	Magubike Rockshelter	Tanzania	Eastern Africa	Newly presented			1000	5	5.385	2.01	1.35	Miller and Willoughby 2014; Werner and Willoughby 2017; Miller 2019
473	HxJf1 Tp7 20-30	Magubike Rockshelter	Tanzania	Eastern Africa	Newly presented			3000	4	7.385	2.95	1.45	Miller and Willoughby 2014; Werner and Willoughby 2017; Miller 2019
474	HxJf1 Tp7 30-40	Magubike Rockshelter	Tanzania	Eastern Africa	Newly presented			6500	4	7.095	1.31	1.84	Miller and Willoughby 2014; Werner and Willoughby 2017; Miller 2019
475	HxJf1 Tp8 0-10	Magubike Rockshelter	Tanzania	Eastern Africa	Newly presented			500	5	5.06	1.925	1.6	Miller and Willoughby 2014; Werner and Willoughby 2017; Miller 2019
476	HxJf1 Tp8 20-30 #1	Magubike Rockshelter	Tanzania	Eastern Africa	Newly presented			3000	4	14.49	2.29	2.19	Miller and Willoughby 2014; Werner and Willoughby 2017; Miller 2019
477	HxJf1 Tp8 20-30 #2	Magubike Rockshelter	Tanzania	Eastern Africa	Newly presented			3000	4	6.64	2.365	1.365	Miller and Willoughby 2014; Werner and Willoughby 2017; Miller 2019
478	HxJf1 Tp8 20-30 #3	Magubike Rockshelter	Tanzania	Eastern Africa	Newly presented			3000	4	5.09	2.215	1.245	Miller and Willoughby 2014; Werner and Willoughby 2017; Miller 2019
479	HxJf1 Tp8 30-40 #1	Magubike Rockshelter	Tanzania	Eastern Africa	Newly presented	6465	7375	7375	4	7.65	2.99	2.035	Miller and Willoughby 2014; Werner and Willoughby 2017; Miller 2019
480	HxJf1 Tp8 30-40 #2	Magubike Rockshelter	Tanzania	Eastern Africa	Newly presented	6465	7375	7375	4	6.28	N/A	1.545	Miller and Willoughby 2014; Werner and Willoughby 2017; Miller 2019
481	HxJf1 Tp8 30-40 #3	Magubike Rockshelter	Tanzania	Eastern Africa	Newly presented	6465	7375	7375	4	6.215	2.405	1.37	Miller and Willoughby 2014; Werner and Willoughby 2017; Miller 2019
482	HxJf1 Tp8 30-40 #4 AMS 6k	Magubike Rockshelter	Tanzania	Eastern Africa	Newly presented	6465	7375	7375	4	4.28	1.31	N/A	Miller and Willoughby 2014; Werner and Willoughby 2017; Miller 2019
483	HxJf1 Tp8 40-50 #1	Magubike Rockshelter	Tanzania	Eastern Africa	Newly presented	13125	15870	15870	3	9.17	2.69	1.755	Miller and Willoughby 2014; Werner and Willoughby 2017; Miller 2019
484	HxJf1 Tp8 40-50 #2	Magubike Rockshelter	Tanzania	Eastern Africa	Newly presented	13125	15870	15870	3	5.63	1.92	1.53	Miller and Willoughby 2014; Werner and Willoughby 2017; Miller 2019
485	HxJf1 Tp9 0-10	Magubike Rockshelter	Tanzania	Eastern Africa	Newly presented			500	5	8.065	2.88	1.435	Miller and Willoughby 2014; Werner and Willoughby 2017; Miller 2019
486	HxJf1 Tp9 40-50	Magubike Rockshelter	Tanzania	Eastern Africa	Newly presented	13125	15870	15870	3	9.635	2.44	1.95	Miller and Willoughby 2014; Werner and Willoughby 2017; Miller 2019
487	HxJf1 Tp9 50-60	Magubike Rockshelter	Tanzania	Eastern Africa	Newly presented			22000	2	9.1	3.05	1.79	Miller and Willoughby 2014; Werner and Willoughby 2017; Miller 2019
425	HwJf2 2006 TP1 75-80	Mlambalasi Rockshelter	Tanzania	Eastern Africa	Newly presented			17206	3	6.01	N/A	1.8	Miller 2012; Sawchuk and Willoughby 2015; Biittner et al. 2017
426	HwJf2 I10 2NW	Mlambalasi Rockshelter	Tanzania	Eastern Africa	Newly presented			200	5	4.98	2.135	1.455	Miller 2012; Sawchuk and Willoughby 2015; Biittner et al. 2017
427	HwJf2 I10 3NW (P)	Mlambalasi Rockshelter	Tanzania	Eastern Africa	Newly presented			300	5	7.77	2.91	1.48	Miller 2012; Sawchuk and Willoughby 2015; Biittner et al. 2017
428	HwJf2 I10 4SW	Mlambalasi Rockshelter	Tanzania	Eastern Africa	Newly presented			300	5	6.515	1.765	1.84	Miller 2012; Sawchuk and Willoughby 2015; Biittner et al. 2017
429	HwJf2 I10 5SW (P)	Mlambalasi Rockshelter	Tanzania	Eastern Africa	Newly presented			500	5	6.415	2.235	1.925	Miller 2012; Sawchuk and Willoughby 2015; Biittner et al. 2017
430	HwJf2 I11 5SW #1 (P)	Mlambalasi Rockshelter	Tanzania	Eastern Africa	Newly presented			500	5	6.89	2.815	1.835	Miller 2012; Sawchuk and Willoughby 2015; Biittner et al. 2017
431	HwJf2 I11 5SW #2 (P)	Mlambalasi Rockshelter	Tanzania	Eastern Africa	Newly presented			500	5	8.37	4.035	1.875	Miller 2012; Sawchuk and Willoughby 2015; Biittner et al. 2017
432	HwJf2 I11 7SW #1 (P)	Mlambalasi Rockshelter	Tanzania	Eastern Africa	Newly presented	12765	15243	15243	3	6.215	2.93	1.645	Miller 2012; Sawchuk and Willoughby 2015; Biittner et al. 2017
433	HwJf2 I9/J9 10	Mlambalasi Rockshelter	Tanzania	Eastern Africa	Newly presented	16690	19845	19845	2	5.8	1.88	1.59	Miller 2012; Sawchuk and Willoughby 2015; Biittner et al. 2017
434	HwJf2 I9/J9 9 #1	Mlambalasi Rockshelter	Tanzania	Eastern Africa	Newly presented			17500	3	4.715	2.315	1.575	Miller 2012; Sawchuk and Willoughby 2015; Biittner et al. 2017
435	HwJf2 I9/J9 9 #2	Mlambalasi Rockshelter	Tanzania	Eastern Africa	Newly presented			17500	3	6.885	2.625	1.395	Miller 2012; Sawchuk and Willoughby 2015; Biittner et al. 2017
436	HwJf2 I9/J9 9 #3	Mlambalasi Rockshelter	Tanzania	Eastern Africa	Newly presented			17500	3	6.84	2.57	1.69	Miller 2012; Sawchuk and Willoughby 2015; Biittner et al. 2017
437	HwJf2 J10 2NE	Mlambalasi Rockshelter	Tanzania	Eastern Africa	Newly presented			200	5	7.015	2.695	1.85	Miller 2012; Sawchuk and Willoughby 2015; Biittner et al. 2017
438	HwJf2 J10 2SW	Mlambalasi Rockshelter	Tanzania	Eastern Africa	Newly presented			200	5	6.745	2.68	1.68	Miller 2012; Sawchuk and Willoughby 2015; Biittner et al. 2017
439	HwJf2 J10 3NE	Mlambalasi Rockshelter	Tanzania	Eastern Africa	Newly presented			300	5	4.885	1.645	1.715	Miller 2012; Sawchuk and Willoughby 2015; Biittner et al. 2017
440	HwJf2 J10 3NW	Mlambalasi Rockshelter	Tanzania	Eastern Africa	Newly presented			300	5	7	2.945	1.46	Miller 2012; Sawchuk and Willoughby 2015; Biittner et al. 2017
441	HwJf2 J11 2NE (P)	Mlambalasi Rockshelter	Tanzania	Eastern Africa	Newly presented			200	5	7.225	3.69	1.665	Miller 2012; Sawchuk and Willoughby 2015; Biittner et al. 2017
442	HwJf2 J11 3NE #1	Mlambalasi Rockshelter	Tanzania	Eastern Africa	Newly presented			300	5	4.795	1.725	1.505	Miller 2012; Sawchuk and Willoughby 2015; Biittner et al. 2017
443	HwJf2 J11 3NE #2	Mlambalasi Rockshelter	Tanzania	Eastern Africa	Newly presented			300	5	6.81	2.835	1.475	Miller 2012; Sawchuk and Willoughby 2015; Biittner et al. 2017
444	HwJf2 J11 3NW	Mlambalasi Rockshelter	Tanzania	Eastern Africa	Newly presented			300	5	5.55	2.23	1.545	Miller 2012; Sawchuk and Willoughby 2015; Biittner et al. 2017
445	HwJf2 J11 5SE #1	Mlambalasi Rockshelter	Tanzania	Eastern Africa	Newly presented			500	5	5.575	1.925	1.82	Miller 2012; Sawchuk and Willoughby 2015; Biittner et al. 2017
446	HwJf2 J11 6NE #2	Mlambalasi Rockshelter	Tanzania	Eastern Africa	Newly presented			15000	3	5.725	1.785	1.68	Miller 2012; Sawchuk and Willoughby 2015; Biittner et al. 2017
447	HwJf2 J9 1NE #1 (P)	Mlambalasi Rockshelter	Tanzania	Eastern Africa	Newly presented			150	5	6.445	1.915	1.51	Miller 2012; Sawchuk and Willoughby 2015; Biittner et al. 2017
448	HwJf2 J9 2SE/SW	Mlambalasi Rockshelter	Tanzania	Eastern Africa	Newly presented			200	5	7.075	2.59	1.465	Miller 2012; Sawchuk and Willoughby 2015; Biittner et al. 2017
449	HwJf2 J9 3NW	Mlambalasi Rockshelter	Tanzania	Eastern Africa	Newly presented			300	5	5.71	5.655	1.62	Miller 2012; Sawchuk and Willoughby 2015; Biittner et al. 2017
450	HwJf2 J9 5	Mlambalasi Rockshelter	Tanzania	Eastern Africa	Newly presented			500	5	5.325	2.3	1.345	Miller 2012; Sawchuk and Willoughby 2015; Biittner et al. 2017
451	HwJf2 J9 6 #1	Mlambalasi Rockshelter	Tanzania	Eastern Africa	Newly presented			15000	3	6.325	2.505	1.405	Miller 2012; Sawchuk and Willoughby 2015; Biittner et al. 2017
452	HwJf2 J9 6 #2	Mlambalasi Rockshelter	Tanzania	Eastern Africa	Newly presented			15000	3	4.945	1.525	1.565	Miller 2012; Sawchuk and Willoughby 2015; Biittner et al. 2017
453	HwJf2 J9 8	Mlambalasi Rockshelter	Tanzania	Eastern Africa	Newly presented			17000	3	6.245	3.11	1.27	Miller 2012; Sawchuk and Willoughby 2015; Biittner et al. 2017
163	EYMU-05 5 II (1) #1	Mumba Rockshelter	Tanzania	Eastern Africa	Newly presented		357	357	5	6.64	1.835	1.76	Mehlman 1989; Prendergast et al. 2007; Gliganic et al. 2012
164	EYMU-05 5 II (1) #2	Mumba Rockshelter	Tanzania	Eastern Africa	Newly presented		357	357	5	5.43	1.355	1.96	Mehlman 1989; Prendergast et al. 2007; Gliganic et al. 2012
165	EYMU-05 5 III (4) #1	Mumba Rockshelter	Tanzania	Eastern Africa	Newly presented			600	5	6.475	1.995	1.57	Mehlman 1989; Prendergast et al. 2007; Gliganic et al. 2012
166	EYMU-05 5 III (4) #2	Mumba Rockshelter	Tanzania	Eastern Africa	Newly presented			600	5	6.395	2.39	1.815	Mehlman 1989; Prendergast et al. 2007; Gliganic et al. 2012
167	EYMU-05 5 III (4) #3	Mumba Rockshelter	Tanzania	Eastern Africa	Newly presented			600	5	5.8	2.425	1.58	Mehlman 1989; Prendergast et al. 2007; Gliganic et al. 2012
168	EYMU-05 5 III (4) #4	Mumba Rockshelter	Tanzania	Eastern Africa	Newly presented			600	5	5.69	2.08	1.68	Mehlman 1989; Prendergast et al. 2007; Gliganic et al. 2012
169	EYMU-05 5 III (7) #1	Mumba Rockshelter	Tanzania	Eastern Africa	Newly presented			600	5	6.945	3.035	1.985	Mehlman 1989; Prendergast et al. 2007; Gliganic et al. 2012
170	EYMU-05 5 III (7) #2	Mumba Rockshelter	Tanzania	Eastern Africa	Newly presented			600	5	7.025	2.035	1.68	Mehlman 1989; Prendergast et al. 2007; Gliganic et al. 2012
171	EYMU-05 5 III (7) #3	Mumba Rockshelter	Tanzania	Eastern Africa	Newly presented			600	5	6.495	1.94	2.045	Mehlman 1989; Prendergast et al. 2007; Gliganic et al. 2012
172	EYMU-05 5 III (7) #4	Mumba Rockshelter	Tanzania	Eastern Africa	Newly presented			600	5	6.355	2.485	1.695	Mehlman 1989; Prendergast et al. 2007; Gliganic et al. 2012
173	EYMU-05 5 III (7) #5	Mumba Rockshelter	Tanzania	Eastern Africa	Newly presented			600	5	6.12	2.35	1.665	Mehlman 1989; Prendergast et al. 2007; Gliganic et al. 2012
174	EYMU-05 5 III (7) #6	Mumba Rockshelter	Tanzania	Eastern Africa	Newly presented			600	5	5.685	2.005	1.74	Mehlman 1989; Prendergast et al. 2007; Gliganic et al. 2012
175	EYMU-05 5 III (9) #2	Mumba Rockshelter	Tanzania	Eastern Africa	Newly presented			600	5	7.56	2.31	2.015	Mehlman 1989; Prendergast et al. 2007; Gliganic et al. 2012
176	EYMU-05 5 III (9) #3	Mumba Rockshelter	Tanzania	Eastern Africa	Newly presented			600	5	7.39	3.125	2.045	Mehlman 1989; Prendergast et al. 2007; Gliganic et al. 2012
177	EYMU-05 5 III (9) #4	Mumba Rockshelter	Tanzania	Eastern Africa	Newly presented			600	5	7.18	3.685	1.935	Mehlman 1989; Prendergast et al. 2007; Gliganic et al. 2012
178	EYMU-05 5 III 1 #1	Mumba Rockshelter	Tanzania	Eastern Africa	Newly presented		844	844	5	8.055	2.97	1.96	Mehlman 1989; Prendergast et al. 2007; Gliganic et al. 2012
179	EYMU-05 5 III 1 #2	Mumba Rockshelter	Tanzania	Eastern Africa	Newly presented		844	844	5	6.27	1.755	1.365	Mehlman 1989; Prendergast et al. 2007; Gliganic et al. 2012
180	EYMU-05 5 III 1 #3	Mumba Rockshelter	Tanzania	Eastern Africa	Newly presented	844	844	844	5	4.86	1.89	1.39	Mehlman 1989; Prendergast et al. 2007; Gliganic et al. 2012
181	EYMU-05 5 III 2 #1	Mumba Rockshelter	Tanzania	Eastern Africa	Newly presented		844	844	5	8.54	2.68	1.445	Mehlman 1989; Prendergast et al. 2007; Gliganic et al. 2012
182	EYMU-05 5 III 2 #2	Mumba Rockshelter	Tanzania	Eastern Africa	Newly presented		1812	1812	5	7.39	3.28	1.89	Mehlman 1989; Prendergast et al. 2007; Gliganic et al. 2012
183	EYMU-05 5 III 2 #3	Mumba Rockshelter	Tanzania	Eastern Africa	Newly presented		1812	1812	5	7.23	1.975	2.105	Mehlman 1989; Prendergast et al. 2007; Gliganic et al. 2012
184	EYMU-05 5 III 2 #4	Mumba Rockshelter	Tanzania	Eastern Africa	Newly presented		1812	1812	5	7.435	1.845	1.44	Mehlman 1989; Prendergast et al. 2007; Gliganic et al. 2012
185	EYMU-05 5 III 2 #5	Mumba Rockshelter	Tanzania	Eastern Africa	Newly presented		1812	1812	5	7.045	2.26	1.07	Mehlman 1989; Prendergast et al. 2007; Gliganic et al. 2012
186	EYMU-05 5 III 2 #6	Mumba Rockshelter	Tanzania	Eastern Africa	Newly presented		1812	1812	5	5.83	2.125	1.55	Mehlman 1989; Prendergast et al. 2007; Gliganic et al. 2012
187	EYMU-05 5 III 2 #7	Mumba Rockshelter	Tanzania	Eastern Africa	Newly presented		1812	1812	5	6	2.305	1.75	Mehlman 1989; Prendergast et al. 2007; Gliganic et al. 2012
188	EYMU-05 5 III 2 #8	Mumba Rockshelter	Tanzania	Eastern Africa	Newly presented		1812	1812	5	5.695	1.935	1.63	Mehlman 1989; Prendergast et al. 2007; Gliganic et al. 2012
189	EYMU-05 5 III 2(2) #1	Mumba Rockshelter	Tanzania	Eastern Africa	Newly presented		1812	1812	5	8.13	2.165	2.045	Mehlman 1989; Prendergast et al. 2007; Gliganic et al. 2012
190	EYMU-05 5 III 2(2) #10	Mumba Rockshelter	Tanzania	Eastern Africa	Newly presented	1812		1812	5	4.94	1.545	1.475	Mehlman 1989; Prendergast et al. 2007; Gliganic et al. 2012
191	EYMU-05 5 III 2(2) #11	Mumba Rockshelter	Tanzania	Eastern Africa	Newly presented	1812		1812	5	4.825	1.635	1.535	Mehlman 1989; Prendergast et al. 2007; Gliganic et al. 2012
192	EYMU-05 5 III 2(2) #12	Mumba Rockshelter	Tanzania	Eastern Africa	Newly presented		1812	1812	5	6.63	2.18	2.12	Mehlman 1989; Prendergast et al. 2007; Gliganic et al. 2012
193	EYMU-05 5 III 2(2) #13	Mumba Rockshelter	Tanzania	Eastern Africa	Newly presented		1812	1812	5	6.025	1.72	1.485	Mehlman 1989; Prendergast et al. 2007; Gliganic et al. 2012
194	EYMU-05 5 III 2(2) #2	Mumba Rockshelter	Tanzania	Eastern Africa	Newly presented		1812	1812	5	7.185	2.195	2.155	Mehlman 1989; Prendergast et al. 2007; Gliganic et al. 2012
195	EYMU-05 5 III 2(2) #3	Mumba Rockshelter	Tanzania	Eastern Africa	Newly presented		1812	1812	5	7.205	2.32	2.005	Mehlman 1989; Prendergast et al. 2007; Gliganic et al. 2012
196	EYMU-05 5 III 2(2) #4	Mumba Rockshelter	Tanzania	Eastern Africa	Newly presented		1812	1812	5	7.205	2.545	1.695	Mehlman 1989; Prendergast et al. 2007; Gliganic et al. 2012
197	EYMU-05 5 III 2(2) #5	Mumba Rockshelter	Tanzania	Eastern Africa	Newly presented	1812		1812	5	5.51	1.42	1.475	Mehlman 1989; Prendergast et al. 2007; Gliganic et al. 2012
198	EYMU-05 5 III 2(3) #2	Mumba Rockshelter	Tanzania	Eastern Africa	Newly presented		1812	1812	5	7.13	2.645	1.895	Mehlman 1989; Prendergast et al. 2007; Gliganic et al. 2012
199	EYMU-05 5 III 2(3) #3	Mumba Rockshelter	Tanzania	Eastern Africa	Newly presented		1812	1812	5	5.645	2.11	1.7	Mehlman 1989; Prendergast et al. 2007; Gliganic et al. 2012
200	EYMU-05 5 III 2(3) #4	Mumba Rockshelter	Tanzania	Eastern Africa	Newly presented		1812	1812	5	5.825	2.355	1.525	Mehlman 1989; Prendergast et al. 2007; Gliganic et al. 2012
201	EYMU-05 5 III 2(4) #2	Mumba Rockshelter	Tanzania	Eastern Africa	Newly presented		1812	1812	5	6.78	2.295	1.435	Mehlman 1989; Prendergast et al. 2007; Gliganic et al. 2012
202	EYMU-05 5 III 2(4) #3	Mumba Rockshelter	Tanzania	Eastern Africa	Newly presented		1812	1812	5	6.635	1.92	1.48	Mehlman 1989; Prendergast et al. 2007; Gliganic et al. 2012
203	EYMU-05 5 III 2(4) #4	Mumba Rockshelter	Tanzania	Eastern Africa	Newly presented		1812	1812	5	6.37	3.09	1.605	Mehlman 1989; Prendergast et al. 2007; Gliganic et al. 2012
204	EYMU-05 5 III 2(4) #5	Mumba Rockshelter	Tanzania	Eastern Africa	Newly presented	1812		1812	5	4.845	1.8	1.58	Mehlman 1989; Prendergast et al. 2007; Gliganic et al. 2012
205	EYMU-05 5 III 2(5) #2	Mumba Rockshelter	Tanzania	Eastern Africa	Newly presented		1812	1812	5	8.06	2.085	1.815	Mehlman 1989; Prendergast et al. 2007; Gliganic et al. 2012
206	EYMU-05 5 III 3(5) #1	Mumba Rockshelter	Tanzania	Eastern Africa	Newly presented		6420	6420	4	6.93	2.735	1.455	Mehlman 1989; Prendergast et al. 2007; Gliganic et al. 2012
207	EYMU-05 5 III 3(5) #2	Mumba Rockshelter	Tanzania	Eastern Africa	Newly presented		6420	6420	4	6.96	2.205	1.84	Mehlman 1989; Prendergast et al. 2007; Gliganic et al. 2012
208	EYMU-05 5 III 3(5) #3	Mumba Rockshelter	Tanzania	Eastern Africa	Newly presented		6420	6420	4	6.4	2.035	2	Mehlman 1989; Prendergast et al. 2007; Gliganic et al. 2012
209	EYMU-05 5 III 3(5) #4	Mumba Rockshelter	Tanzania	Eastern Africa	Newly presented		6420	6420	4	6.245	2.475	1.585	Mehlman 1989; Prendergast et al. 2007; Gliganic et al. 2012
210	EYMU-05 5 III 3(5) #5	Mumba Rockshelter	Tanzania	Eastern Africa	Newly presented		6420	6420	4	5.84	2.465	1.445	Mehlman 1989; Prendergast et al. 2007; Gliganic et al. 2012
211	EYMU-05 5 III 3(5) #6	Mumba Rockshelter	Tanzania	Eastern Africa	Newly presented		6420	6420	4	5.685	2.595	1.81	Mehlman 1989; Prendergast et al. 2007; Gliganic et al. 2012
212	EYMU-05 5 III 3(5) #8	Mumba Rockshelter	Tanzania	Eastern Africa	Newly presented		6420	6420	4	7.3	3.085	1.955	Mehlman 1989; Prendergast et al. 2007; Gliganic et al. 2012
213	EYMU-05 5 III 4(6) #10	Mumba Rockshelter	Tanzania	Eastern Africa	Newly presented			8000	4	6.535	2.545	1.61	Mehlman 1989; Prendergast et al. 2007; Gliganic et al. 2012
214	EYMU-05 5 III 4(6) #11	Mumba Rockshelter	Tanzania	Eastern Africa	Newly presented			8000	4	5.87	1.89	1.845	Mehlman 1989; Prendergast et al. 2007; Gliganic et al. 2012
215	EYMU-05 5 III 4(6) #12	Mumba Rockshelter	Tanzania	Eastern Africa	Newly presented			8000	4	4.615	1.63	1.52	Mehlman 1989; Prendergast et al. 2007; Gliganic et al. 2012
216	EYMU-05 5 III 4(6) #13	Mumba Rockshelter	Tanzania	Eastern Africa	Newly presented			8000	4	4.6	2.015	1.62	Mehlman 1989; Prendergast et al. 2007; Gliganic et al. 2012
217	EYMU-05 5 III 4(6) #14	Mumba Rockshelter	Tanzania	Eastern Africa	Newly presented			8000	4	6.91	N/A	1.505	Mehlman 1989; Prendergast et al. 2007; Gliganic et al. 2012
218	EYMU-05 5 III 4(6) #3	Mumba Rockshelter	Tanzania	Eastern Africa	Newly presented			8000	4	7.55	2.365	2	Mehlman 1989; Prendergast et al. 2007; Gliganic et al. 2012
219	EYMU-05 5 III 4(6) #4	Mumba Rockshelter	Tanzania	Eastern Africa	Newly presented			8000	4	7.285	3	1.725	Mehlman 1989; Prendergast et al. 2007; Gliganic et al. 2012
220	EYMU-05 5 III 4(6) #5	Mumba Rockshelter	Tanzania	Eastern Africa	Newly presented			8000	4	7.28	2.65	1.87	Mehlman 1989; Prendergast et al. 2007; Gliganic et al. 2012
221	EYMU-05 5 III 4(6) #6	Mumba Rockshelter	Tanzania	Eastern Africa	Newly presented			8000	4	7.18	2.645	1.955	Mehlman 1989; Prendergast et al. 2007; Gliganic et al. 2012
222	EYMU-05 5 III 4(6) #7	Mumba Rockshelter	Tanzania	Eastern Africa	Newly presented			8000	4	6.685	2.675	2.13	Mehlman 1989; Prendergast et al. 2007; Gliganic et al. 2012
223	EYMU-05 5 III 4(6) #8	Mumba Rockshelter	Tanzania	Eastern Africa	Newly presented			8000	4	7.045	2.335	1.44	Mehlman 1989; Prendergast et al. 2007; Gliganic et al. 2012
224	EYMU-05 5 III 4(6) #9	Mumba Rockshelter	Tanzania	Eastern Africa	Newly presented			8000	4	6.56	2.25	1.545	Mehlman 1989; Prendergast et al. 2007; Gliganic et al. 2012
225	EYMU-05 5 III 4(6) missed	Mumba Rockshelter	Tanzania	Eastern Africa	Newly presented			8000	4	6.81	2.34	1.615	Mehlman 1989; Prendergast et al. 2007; Gliganic et al. 2012
226	EYMU-05 5 III 4(7) #3	Mumba Rockshelter	Tanzania	Eastern Africa	Newly presented			8000	4	8.28	3.62	1.365	Mehlman 1989; Prendergast et al. 2007; Gliganic et al. 2012
227	EYMU-05 5 III 4(7) #4	Mumba Rockshelter	Tanzania	Eastern Africa	Newly presented			8000	4	7.325	3.245	2.175	Mehlman 1989; Prendergast et al. 2007; Gliganic et al. 2012
228	EYMU-05 5 III 4(7) #5	Mumba Rockshelter	Tanzania	Eastern Africa	Newly presented			8000	4	5.78	1.955	1.8	Mehlman 1989; Prendergast et al. 2007; Gliganic et al. 2012
229	EYMU-05 5 III 5(8) #10	Mumba Rockshelter	Tanzania	Eastern Africa	Newly presented			15000	3	9.03	2.91	2.25	Mehlman 1989; Prendergast et al. 2007; Gliganic et al. 2012
230	EYMU-05 5 III 5(8) #11	Mumba Rockshelter	Tanzania	Eastern Africa	Newly presented			15000	3	6.55	2.575	1.98	Mehlman 1989; Prendergast et al. 2007; Gliganic et al. 2012
231	EYMU-05 5 III 5(8) #13	Mumba Rockshelter	Tanzania	Eastern Africa	Newly presented			15000	3	5.525	2.215	2.055	Mehlman 1989; Prendergast et al. 2007; Gliganic et al. 2012
232	EYMU-05 5 III 5(8) #21	Mumba Rockshelter	Tanzania	Eastern Africa	Newly presented			15000	3	8.375	2.935	1.88	Mehlman 1989; Prendergast et al. 2007; Gliganic et al. 2012
233	EYMU-05 5 III 5(8) #22	Mumba Rockshelter	Tanzania	Eastern Africa	Newly presented			15000	3	7.38	2.81	1.95	Mehlman 1989; Prendergast et al. 2007; Gliganic et al. 2012
234	EYMU-05 5 III 5(8) #23	Mumba Rockshelter	Tanzania	Eastern Africa	Newly presented			15000	3	6.755	2.87	1.585	Mehlman 1989; Prendergast et al. 2007; Gliganic et al. 2012
235	EYMU-05 5 III 5(8) #24	Mumba Rockshelter	Tanzania	Eastern Africa	Newly presented			15000	3	6.325	2.53	2.04	Mehlman 1989; Prendergast et al. 2007; Gliganic et al. 2012
236	EYMU-05 5 III 5(8) #25	Mumba Rockshelter	Tanzania	Eastern Africa	Newly presented			15000	3	5.87	2.605	1.675	Mehlman 1989; Prendergast et al. 2007; Gliganic et al. 2012
237	EYMU-05 5 III 5(8) #26	Mumba Rockshelter	Tanzania	Eastern Africa	Newly presented			15000	3	6.035	2.25	1.855	Mehlman 1989; Prendergast et al. 2007; Gliganic et al. 2012
238	EYMU-05 5 III 5(8) #27	Mumba Rockshelter	Tanzania	Eastern Africa	Newly presented			15000	3	6.79	3.215	1.64	Mehlman 1989; Prendergast et al. 2007; Gliganic et al. 2012
239	EYMU-05 5 III 5(8) #4	Mumba Rockshelter	Tanzania	Eastern Africa	Newly presented			15000	3	7.9	3.115	1.625	Mehlman 1989; Prendergast et al. 2007; Gliganic et al. 2012
240	EYMU-05 5 III 5(8) #5	Mumba Rockshelter	Tanzania	Eastern Africa	Newly presented			15000	3	7.7	2.835	1.32	Mehlman 1989; Prendergast et al. 2007; Gliganic et al. 2012
241	EYMU-05 5 III 5(8) #6	Mumba Rockshelter	Tanzania	Eastern Africa	Newly presented			15000	3	7.27	2.955	2.12	Mehlman 1989; Prendergast et al. 2007; Gliganic et al. 2012
242	EYMU-05 5 III 5(8) #7	Mumba Rockshelter	Tanzania	Eastern Africa	Newly presented			15000	3	7.655	2.335	1.46	Mehlman 1989; Prendergast et al. 2007; Gliganic et al. 2012
243	EYMU-05 5 III 5(8) #8	Mumba Rockshelter	Tanzania	Eastern Africa	Newly presented			15000	3	6.715	2.645	1.425	Mehlman 1989; Prendergast et al. 2007; Gliganic et al. 2012
244	EYMU-05 5 III 6(9) #2	Mumba Rockshelter	Tanzania	Eastern Africa	Newly presented			21000	2	8.21	2.5	2	Mehlman 1989; Prendergast et al. 2007; Gliganic et al. 2012
245	EYMU-05 5 III 6(9) #4	Mumba Rockshelter	Tanzania	Eastern Africa	Newly presented			21000	2	5.63	1.23	1.62	Mehlman 1989; Prendergast et al. 2007; Gliganic et al. 2012
246	EYMU-05 5 III 6(9) #6	Mumba Rockshelter	Tanzania	Eastern Africa	Newly presented			21000	2	6.07	2.33	1.805	Mehlman 1989; Prendergast et al. 2007; Gliganic et al. 2012
247	EYMU-05 5 III 6(9) #7	Mumba Rockshelter	Tanzania	Eastern Africa	Newly presented			21000	2	5.47	N/A	1.83	Mehlman 1989; Prendergast et al. 2007; Gliganic et al. 2012
248	EYMU-05 5 III 7(10) #2	Mumba Rockshelter	Tanzania	Eastern Africa	Newly presented			26000	2	8.645	3.185	1.785	Mehlman 1989; Prendergast et al. 2007; Gliganic et al. 2012
249	EYMU-05 5 III 7(10) #3	Mumba Rockshelter	Tanzania	Eastern Africa	Newly presented			26000	2	8.525	3.165	1.93	Mehlman 1989; Prendergast et al. 2007; Gliganic et al. 2012
250	EYMU-05 5 III 7(10) #4	Mumba Rockshelter	Tanzania	Eastern Africa	Newly presented			26000	2	7.125	3.13	1.91	Mehlman 1989; Prendergast et al. 2007; Gliganic et al. 2012
251	EYMU-05 5 III 7(10) #5	Mumba Rockshelter	Tanzania	Eastern Africa	Newly presented			26000	2	7.005	3.01	1.87	Mehlman 1989; Prendergast et al. 2007; Gliganic et al. 2012
252	EYMU-05 5 III 7(10) #6	Mumba Rockshelter	Tanzania	Eastern Africa	Newly presented			26000	2	6.455	3.08	2.085	Mehlman 1989; Prendergast et al. 2007; Gliganic et al. 2012
253	EYMU-05 5 III 7(10) #7	Mumba Rockshelter	Tanzania	Eastern Africa	Newly presented			26000	2	5.355	1.84	1.56	Mehlman 1989; Prendergast et al. 2007; Gliganic et al. 2012
254	EYMU-05 5 III 7(10) #8	Mumba Rockshelter	Tanzania	Eastern Africa	Newly presented			26000	2	5.505	2.13	N/A	Mehlman 1989; Prendergast et al. 2007; Gliganic et al. 2012
255	EYMU-05 5 III 7(11) #3	Mumba Rockshelter	Tanzania	Eastern Africa	Newly presented			26000	2	7.425	1.825	1.95	Mehlman 1989; Prendergast et al. 2007; Gliganic et al. 2012
256	EYMU-05 5 III 7(11) #4	Mumba Rockshelter	Tanzania	Eastern Africa	Newly presented			26000	2	7.37	2.95	1.84	Mehlman 1989; Prendergast et al. 2007; Gliganic et al. 2012
257	EYMU-05 5 III 7(11) #5	Mumba Rockshelter	Tanzania	Eastern Africa	Newly presented			26000	2	7.195	2.685	1.555	Mehlman 1989; Prendergast et al. 2007; Gliganic et al. 2012
258	EYMU-05 5 III 7(11) #6	Mumba Rockshelter	Tanzania	Eastern Africa	Newly presented			26000	2	5.2	1.575	1.73	Mehlman 1989; Prendergast et al. 2007; Gliganic et al. 2012
259	EYMU-05 5 III 8(12) #1	Mumba Rockshelter	Tanzania	Eastern Africa	Newly presented		31880	31880	2	6.395	1.855	1.555	Mehlman 1989; Prendergast et al. 2007; Gliganic et al. 2012
260	EYMU-05 5 III 8(12) #5	Mumba Rockshelter	Tanzania	Eastern Africa	Newly presented		31880	31880	2	7.085	2.57	1.825	Mehlman 1989; Prendergast et al. 2007; Gliganic et al. 2012
261	EYMU-05 5 surface #7	Mumba Rockshelter	Tanzania	Eastern Africa	Newly presented			400	5	6.145	2.32	1.815	Mehlman 1989; Prendergast et al. 2007; Gliganic et al. 2012
262	EYMU-05 6 II 1(1) #1	Mumba Rockshelter	Tanzania	Eastern Africa	Newly presented		357	357	5	7.415	2.49	2.015	Mehlman 1989; Prendergast et al. 2007; Gliganic et al. 2012
263	EYMU-05 6 II 1(1) #3	Mumba Rockshelter	Tanzania	Eastern Africa	Newly presented		357	357	5	5.52	1.59	2.05	Mehlman 1989; Prendergast et al. 2007; Gliganic et al. 2012
264	EYMU-05 6 II 1(1) #4	Mumba Rockshelter	Tanzania	Eastern Africa	Newly presented		357	357	5	4.84	2.22	1.33	Mehlman 1989; Prendergast et al. 2007; Gliganic et al. 2012
265	EYMU-05 6 III 1(1) #1	Mumba Rockshelter	Tanzania	Eastern Africa	Newly presented		844	844	5	7.61	2.435	1.735	Mehlman 1989; Prendergast et al. 2007; Gliganic et al. 2012
266	EYMU-05 6 III 1(1) #2	Mumba Rockshelter	Tanzania	Eastern Africa	Newly presented		844	844	5	5.9	2.235	0.975	Mehlman 1989; Prendergast et al. 2007; Gliganic et al. 2012
267	EYMU-05 6 III 1(1) #4	Mumba Rockshelter	Tanzania	Eastern Africa	Newly presented		844	844	5	10.065	2.3	1.605	Mehlman 1989; Prendergast et al. 2007; Gliganic et al. 2012
268	EYMU-05 6 III 1(1) #5	Mumba Rockshelter	Tanzania	Eastern Africa	Newly presented		844	844	5	9.84	2.29	1.555	Mehlman 1989; Prendergast et al. 2007; Gliganic et al. 2012
269	EYMU-05 6 III 1(1) #7	Mumba Rockshelter	Tanzania	Eastern Africa	Newly presented		844	844	5	5.125	1.7	1.645	Mehlman 1989; Prendergast et al. 2007; Gliganic et al. 2012
270	EYMU-05 6 III 1(2) #1	Mumba Rockshelter	Tanzania	Eastern Africa	Newly presented		844	844	5	5.53	1.5	1.445	Mehlman 1989; Prendergast et al. 2007; Gliganic et al. 2012
271	EYMU-05 6 III 1(2) #2	Mumba Rockshelter	Tanzania	Eastern Africa	Newly presented		844	844	5	5.655	2.225	1.46	Mehlman 1989; Prendergast et al. 2007; Gliganic et al. 2012
272	EYMU-05 8 III (2) #2	Mumba Rockshelter	Tanzania	Eastern Africa	Newly presented			600	5	8.45	3.005	1.435	Mehlman 1989; Prendergast et al. 2007; Gliganic et al. 2012
273	EYMU-05 8 III (2) #3	Mumba Rockshelter	Tanzania	Eastern Africa	Newly presented			600	5	6.915	2.785	1.56	Mehlman 1989; Prendergast et al. 2007; Gliganic et al. 2012
274	EYMU-05 8 III (2) #4	Mumba Rockshelter	Tanzania	Eastern Africa	Newly presented			600	5	6.155	2.26	1.84	Mehlman 1989; Prendergast et al. 2007; Gliganic et al. 2012
275	EYMU-05 8 III (5) #1	Mumba Rockshelter	Tanzania	Eastern Africa	Newly presented			600	5	6.67	2.83	1.81	Mehlman 1989; Prendergast et al. 2007; Gliganic et al. 2012
276	EYMU-05 8 III (5) #2	Mumba Rockshelter	Tanzania	Eastern Africa	Newly presented			600	5	7.645	3.03	1.68	Mehlman 1989; Prendergast et al. 2007; Gliganic et al. 2012
277	EYMU-05 8 III 2(3) #1	Mumba Rockshelter	Tanzania	Eastern Africa	Newly presented		1812	1812	5	7.7	2.095	1.895	Mehlman 1989; Prendergast et al. 2007; Gliganic et al. 2012
278	EYMU-05 8 III 2(3) #2	Mumba Rockshelter	Tanzania	Eastern Africa	Newly presented		1812	1812	5	7.3	2.435	1.9	Mehlman 1989; Prendergast et al. 2007; Gliganic et al. 2012
279	EYMU-05 8 III 2(3) #3	Mumba Rockshelter	Tanzania	Eastern Africa	Newly presented		1812	1812	5	7.15	3.305	1.51	Mehlman 1989; Prendergast et al. 2007; Gliganic et al. 2012
280	EYMU-05 8 III 2(3) #4	Mumba Rockshelter	Tanzania	Eastern Africa	Newly presented		1812	1812	5	6.72	2.265	1.985	Mehlman 1989; Prendergast et al. 2007; Gliganic et al. 2012
281	EYMU-05 8 III 2(3) #5	Mumba Rockshelter	Tanzania	Eastern Africa	Newly presented		1812	1812	5	5.97	2.3	1.34	Mehlman 1989; Prendergast et al. 2007; Gliganic et al. 2012
282	EYMU-05 8 III 2(3) #6	Mumba Rockshelter	Tanzania	Eastern Africa	Newly presented		1812	1812	5	8.7	2.745	1.86	Mehlman 1989; Prendergast et al. 2007; Gliganic et al. 2012
283	EYMU-05 8 III 2(3) #9	Mumba Rockshelter	Tanzania	Eastern Africa	Newly presented		1812	1812	5	7.7	3.35	2.09	Mehlman 1989; Prendergast et al. 2007; Gliganic et al. 2012
284	EYMU-05 8 III 2(4) #1	Mumba Rockshelter	Tanzania	Eastern Africa	Newly presented		1812	1812	5	7.96	2.72	1.785	Mehlman 1989; Prendergast et al. 2007; Gliganic et al. 2012
285	EYMU-05 8 III 2(4) #2	Mumba Rockshelter	Tanzania	Eastern Africa	Newly presented		1812	1812	5	9.225	4.475	2.13	Mehlman 1989; Prendergast et al. 2007; Gliganic et al. 2012
286	EYMU-05 8 III 2(4) #3	Mumba Rockshelter	Tanzania	Eastern Africa	Newly presented		1812	1812	5	7.39	2.235	1.655	Mehlman 1989; Prendergast et al. 2007; Gliganic et al. 2012
287	EYMU-05 8 III 2(4) #4	Mumba Rockshelter	Tanzania	Eastern Africa	Newly presented		1812	1812	5	6.835	1.565	1.9	Mehlman 1989; Prendergast et al. 2007; Gliganic et al. 2012
519	NBC /66 YI BRETT #1	Nelson Bay Cave	South Africa	Southern Africa	Newly presented			1500	5	6.97	3.425	1.645	Inskeep and Vogel 1985; Inskeep 1987
520	NBC /66 YI BRETT #10	Nelson Bay Cave	South Africa	Southern Africa	Newly presented			1500	5	6.505	2.27	1.78	Inskeep and Vogel 1985; Inskeep 1987
521	NBC /66 YI BRETT #11	Nelson Bay Cave	South Africa	Southern Africa	Newly presented			1500	5	6.495	2.26	1.825	Inskeep and Vogel 1985; Inskeep 1987
522	NBC /66 YI BRETT #12	Nelson Bay Cave	South Africa	Southern Africa	Newly presented			1500	5	6.515	2.26	1.65	Inskeep and Vogel 1985; Inskeep 1987
523	NBC /66 YI BRETT #13	Nelson Bay Cave	South Africa	Southern Africa	Newly presented			1500	5	6.325	2.34	1.59	Inskeep and Vogel 1985; Inskeep 1987
524	NBC /66 YI BRETT #14	Nelson Bay Cave	South Africa	Southern Africa	Newly presented			1500	5	6.65	2.04	1.77	Inskeep and Vogel 1985; Inskeep 1987
525	NBC /66 YI BRETT #15	Nelson Bay Cave	South Africa	Southern Africa	Newly presented			1500	5	6.545	2.775	1.635	Inskeep and Vogel 1985; Inskeep 1987
526	NBC /66 YI BRETT #16	Nelson Bay Cave	South Africa	Southern Africa	Newly presented			1500	5	6.6	2.555	1.795	Inskeep and Vogel 1985; Inskeep 1987
527	NBC /66 YI BRETT #17	Nelson Bay Cave	South Africa	Southern Africa	Newly presented			1500	5	6.395	2.07	1.775	Inskeep and Vogel 1985; Inskeep 1987
528	NBC /66 YI BRETT #18	Nelson Bay Cave	South Africa	Southern Africa	Newly presented			1500	5	6.115	2.345	1.745	Inskeep and Vogel 1985; Inskeep 1987
529	NBC /66 YI BRETT #19	Nelson Bay Cave	South Africa	Southern Africa	Newly presented			1500	5	5.955	2.27	1.705	Inskeep and Vogel 1985; Inskeep 1987
530	NBC /66 YI BRETT #2	Nelson Bay Cave	South Africa	Southern Africa	Newly presented			1500	5	7.735	2.715	1.7	Inskeep and Vogel 1985; Inskeep 1987
531	NBC /66 YI BRETT #20	Nelson Bay Cave	South Africa	Southern Africa	Newly presented			1500	5	6.365	2.48	1.725	Inskeep and Vogel 1985; Inskeep 1987
532	NBC /66 YI BRETT #21	Nelson Bay Cave	South Africa	Southern Africa	Newly presented			1500	5	6.165	2.14	1.76	Inskeep and Vogel 1985; Inskeep 1987
533	NBC /66 YI BRETT #22	Nelson Bay Cave	South Africa	Southern Africa	Newly presented			1500	5	6.11	N/A	1.6	Inskeep and Vogel 1985; Inskeep 1987
534	NBC /66 YI BRETT #23	Nelson Bay Cave	South Africa	Southern Africa	Newly presented			1500	5	5.885	3.065	1.345	Inskeep and Vogel 1985; Inskeep 1987
535	NBC /66 YI BRETT #24	Nelson Bay Cave	South Africa	Southern Africa	Newly presented			1500	5	5.765	1.87	1.925	Inskeep and Vogel 1985; Inskeep 1987
536	NBC /66 YI BRETT #25	Nelson Bay Cave	South Africa	Southern Africa	Newly presented			1500	5	5.63	2.035	1.72	Inskeep and Vogel 1985; Inskeep 1987
537	NBC /66 YI BRETT #26	Nelson Bay Cave	South Africa	Southern Africa	Newly presented			1500	5	5.345	2.45	1.665	Inskeep and Vogel 1985; Inskeep 1987
538	NBC /66 YI BRETT #27	Nelson Bay Cave	South Africa	Southern Africa	Newly presented			1500	5	5.33	1.66	1.665	Inskeep and Vogel 1985; Inskeep 1987
539	NBC /66 YI BRETT #28	Nelson Bay Cave	South Africa	Southern Africa	Newly presented			1500	5	5.65	2.095	1.605	Inskeep and Vogel 1985; Inskeep 1987
540	NBC /66 YI BRETT #29	Nelson Bay Cave	South Africa	Southern Africa	Newly presented			1500	5	5.175	1.445	1.795	Inskeep and Vogel 1985; Inskeep 1987
541	NBC /66 YI BRETT #3	Nelson Bay Cave	South Africa	Southern Africa	Newly presented			1500	5	6.865	3.445	1.385	Inskeep and Vogel 1985; Inskeep 1987
542	NBC /66 YI BRETT #30	Nelson Bay Cave	South Africa	Southern Africa	Newly presented			1500	5	7.42	3.56	1.47	Inskeep and Vogel 1985; Inskeep 1987
543	NBC /66 YI BRETT #32	Nelson Bay Cave	South Africa	Southern Africa	Newly presented			1500	5	4.96	1.97	1.185	Inskeep and Vogel 1985; Inskeep 1987
544	NBC /66 YI BRETT #33	Nelson Bay Cave	South Africa	Southern Africa	Newly presented			1500	5	4.965	1.74	1.43	Inskeep and Vogel 1985; Inskeep 1987
545	NBC /66 YI BRETT #34	Nelson Bay Cave	South Africa	Southern Africa	Newly presented			1500	5	4.825	1.57	1.465	Inskeep and Vogel 1985; Inskeep 1987
546	NBC /66 YI BRETT #35	Nelson Bay Cave	South Africa	Southern Africa	Newly presented			1500	5	4.66	1.82	1.625	Inskeep and Vogel 1985; Inskeep 1987
547	NBC /66 YI BRETT #36	Nelson Bay Cave	South Africa	Southern Africa	Newly presented			1500	5	4.51	1.385	1.79	Inskeep and Vogel 1985; Inskeep 1987
548	NBC /66 YI BRETT #37	Nelson Bay Cave	South Africa	Southern Africa	Newly presented			1500	5	4.565	2.115	1.265	Inskeep and Vogel 1985; Inskeep 1987
549	NBC /66 YI BRETT #38	Nelson Bay Cave	South Africa	Southern Africa	Newly presented			1500	5	4.32	2.15	1.17	Inskeep and Vogel 1985; Inskeep 1987
550	NBC /66 YI BRETT #39	Nelson Bay Cave	South Africa	Southern Africa	Newly presented			1500	5	4.49	1.93	1.145	Inskeep and Vogel 1985; Inskeep 1987
551	NBC /66 YI BRETT #4	Nelson Bay Cave	South Africa	Southern Africa	Newly presented			1500	5	6.665	2.085	1.655	Inskeep and Vogel 1985; Inskeep 1987
552	NBC /66 YI BRETT #40	Nelson Bay Cave	South Africa	Southern Africa	Newly presented			1500	5	4.26	1.93	1.01	Inskeep and Vogel 1985; Inskeep 1987
553	NBC /66 YI BRETT #41	Nelson Bay Cave	South Africa	Southern Africa	Newly presented			1500	5	4.235	2.29	0.92	Inskeep and Vogel 1985; Inskeep 1987
554	NBC /66 YI BRETT #42	Nelson Bay Cave	South Africa	Southern Africa	Newly presented			1500	5	3.865	1.545	1.065	Inskeep and Vogel 1985; Inskeep 1987
555	NBC /66 YI BRETT #43	Nelson Bay Cave	South Africa	Southern Africa	Newly presented			1500	5	3.765	1.565	1.505	Inskeep and Vogel 1985; Inskeep 1987
556	NBC /66 YI BRETT #44	Nelson Bay Cave	South Africa	Southern Africa	Newly presented			1500	5	3.73	1.81	1.455	Inskeep and Vogel 1985; Inskeep 1987
557	NBC /66 YI BRETT #45	Nelson Bay Cave	South Africa	Southern Africa	Newly presented			1500	5	3.53	1.38	1.65	Inskeep and Vogel 1985; Inskeep 1987
558	NBC /66 YI BRETT #46	Nelson Bay Cave	South Africa	Southern Africa	Newly presented			1500	5	3.7	1.695	1.515	Inskeep and Vogel 1985; Inskeep 1987
559	NBC /66 YI BRETT #47	Nelson Bay Cave	South Africa	Southern Africa	Newly presented			1500	5	4.03	1.915	1.225	Inskeep and Vogel 1985; Inskeep 1987
560	NBC /66 YI BRETT #48	Nelson Bay Cave	South Africa	Southern Africa	Newly presented			1500	5	3.825	1.985	1.355	Inskeep and Vogel 1985; Inskeep 1987
561	NBC /66 YI BRETT #49	Nelson Bay Cave	South Africa	Southern Africa	Newly presented			1500	5	3.895	1.735	1.115	Inskeep and Vogel 1985; Inskeep 1987
562	NBC /66 YI BRETT #5	Nelson Bay Cave	South Africa	Southern Africa	Newly presented			1500	5	7.39	2.76	1.52	Inskeep and Vogel 1985; Inskeep 1987
563	NBC /66 YI BRETT #50	Nelson Bay Cave	South Africa	Southern Africa	Newly presented			1500	5	3.655	1.32	1.125	Inskeep and Vogel 1985; Inskeep 1987
564	NBC /66 YI BRETT #51	Nelson Bay Cave	South Africa	Southern Africa	Newly presented			1500	5	3.59	N/A	1.31	Inskeep and Vogel 1985; Inskeep 1987
565	NBC /66 YI BRETT #52	Nelson Bay Cave	South Africa	Southern Africa	Newly presented			1500	5	3.72	1.275	1.53	Inskeep and Vogel 1985; Inskeep 1987
566	NBC /66 YI BRETT #53	Nelson Bay Cave	South Africa	Southern Africa	Newly presented			1500	5	3.98	1.435	1.35	Inskeep and Vogel 1985; Inskeep 1987
567	NBC /66 YI BRETT #54	Nelson Bay Cave	South Africa	Southern Africa	Newly presented			1500	5	3.62	1.26	1.405	Inskeep and Vogel 1985; Inskeep 1987
568	NBC /66 YI BRETT #55	Nelson Bay Cave	South Africa	Southern Africa	Newly presented			1500	5	3.585	1.53	1.39	Inskeep and Vogel 1985; Inskeep 1987
569	NBC /66 YI BRETT #56	Nelson Bay Cave	South Africa	Southern Africa	Newly presented			1500	5	3.6	1.535	0.985	Inskeep and Vogel 1985; Inskeep 1987
570	NBC /66 YI BRETT #57	Nelson Bay Cave	South Africa	Southern Africa	Newly presented			1500	5	3.445	1.305	1.32	Inskeep and Vogel 1985; Inskeep 1987
571	NBC /66 YI BRETT #58	Nelson Bay Cave	South Africa	Southern Africa	Newly presented			1500	5	3.335	1.435	1.49	Inskeep and Vogel 1985; Inskeep 1987
572	NBC /66 YI BRETT #59	Nelson Bay Cave	South Africa	Southern Africa	Newly presented			1500	5	3.27	1.55	1.035	Inskeep and Vogel 1985; Inskeep 1987
573	NBC /66 YI BRETT #6	Nelson Bay Cave	South Africa	Southern Africa	Newly presented			1500	5	6.37	2.295	1.775	Inskeep and Vogel 1985; Inskeep 1987
574	NBC /66 YI BRETT #60	Nelson Bay Cave	South Africa	Southern Africa	Newly presented			1500	5	3.19	1.665	1.165	Inskeep and Vogel 1985; Inskeep 1987
575	NBC /66 YI BRETT #61	Nelson Bay Cave	South Africa	Southern Africa	Newly presented			1500	5	3.34	1.425	1.11	Inskeep and Vogel 1985; Inskeep 1987
576	NBC /66 YI BRETT #62	Nelson Bay Cave	South Africa	Southern Africa	Newly presented			1500	5	5.12	N/A	1.14	Inskeep and Vogel 1985; Inskeep 1987
577	NBC /66 YI BRETT #7	Nelson Bay Cave	South Africa	Southern Africa	Newly presented			1500	5	6.68	2.225	1.95	Inskeep and Vogel 1985; Inskeep 1987
578	NBC /66 YI BRETT #8	Nelson Bay Cave	South Africa	Southern Africa	Newly presented			1500	5	6.01	2.055	1.765	Inskeep and Vogel 1985; Inskeep 1987
579	NBC /66 YI BRETT #9	Nelson Bay Cave	South Africa	Southern Africa	Newly presented			1500	5	6.395	3.485	1.4	Inskeep and Vogel 1985; Inskeep 1987
580	NBC 1.2.79 SQ1 MARK	Nelson Bay Cave	South Africa	Southern Africa	Newly presented	3350	3586	3586	4	3.37	1.035	1.505	Inskeep and Vogel 1985; Inskeep 1987
581	NBC 1.2.79 SQ2 MARK# 1	Nelson Bay Cave	South Africa	Southern Africa	Newly presented	3350	3586	3586	4	4.55	1.425	1.745	Inskeep and Vogel 1985; Inskeep 1987
582	NBC 12.1.71 Y-III DAN	Nelson Bay Cave	South Africa	Southern Africa	Newly presented	2925	3067	3067	4	4.2	1.905	1.31	Inskeep and Vogel 1985; Inskeep 1987
583	NBC 13.1.71 A-14 DAVID	Nelson Bay Cave	South Africa	Southern Africa	Newly presented	2970	3116	3116	4	4.905	1.97	1.415	Inskeep and Vogel 1985; Inskeep 1987
584	NBC 13.1.71 AO GUY	Nelson Bay Cave	South Africa	Southern Africa	Newly presented			3100	4	4.995	1.82	1.605	Inskeep and Vogel 1985; Inskeep 1987
585	NBC 13.1.71 CIII GARTH	Nelson Bay Cave	South Africa	Southern Africa	Newly presented	3020	3207	3207	4	4.99	1.865	1.4	Inskeep and Vogel 1985; Inskeep 1987
586	NBC 13.1.71 Y-IV DAVID #1	Nelson Bay Cave	South Africa	Southern Africa	Newly presented	2970	3116	3116	4	5.785	2.045	1.205	Inskeep and Vogel 1985; Inskeep 1987
587	NBC 13.1.71 Y-IV DAVID #2	Nelson Bay Cave	South Africa	Southern Africa	Newly presented	2970	3116	3116	4	5.19	1.685	1.33	Inskeep and Vogel 1985; Inskeep 1987
588	NBC 13.1.71 Y-IV DAVID #3	Nelson Bay Cave	South Africa	Southern Africa	Newly presented	2970	3116	3116	4	4.485	1.755	1.25	Inskeep and Vogel 1985; Inskeep 1987
589	NBC 14.1.71 AI/BI EDWARD	Nelson Bay Cave	South Africa	Southern Africa	Newly presented			3100	4	4.46	2.12	1.32	Inskeep and Vogel 1985; Inskeep 1987
590	NBC 14.1.71 C-I GARTH	Nelson Bay Cave	South Africa	Southern Africa	Newly presented	3020	3207	3207	4	3.945	1.82	1.495	Inskeep and Vogel 1985; Inskeep 1987
591	NBC 14.11.71 YII EDWARD #1	Nelson Bay Cave	South Africa	Southern Africa	Newly presented			3100	4	4.425	1.435	1.58	Inskeep and Vogel 1985; Inskeep 1987
592	NBC 14.11.71 YII EDWARD #2	Nelson Bay Cave	South Africa	Southern Africa	Newly presented			3100	4	4.22	1.415	1.465	Inskeep and Vogel 1985; Inskeep 1987
593	NBC 14.2.79 SQ3 VALDA	Nelson Bay Cave	South Africa	Southern Africa	Newly presented	5320	6073	6073	4	4.435	1.69	1.655	Inskeep and Vogel 1985; Inskeep 1987
594	NBC 14.2.79 UNA SQ2	Nelson Bay Cave	South Africa	Southern Africa	Newly presented			6000	4	4.68	1.41	1.56	Inskeep and Vogel 1985; Inskeep 1987
595	NBC 14.I.7I B-I GARTH	Nelson Bay Cave	South Africa	Southern Africa	Newly presented	3020	3207	3207	4	4.85	2.22	1.495	Inskeep and Vogel 1985; Inskeep 1987
596	NBC 16.2.79 SQ5 VALERIE	Nelson Bay Cave	South Africa	Southern Africa	Newly presented	5860	6650	6650	4	4.66	1.965	1.57	Inskeep and Vogel 1985; Inskeep 1987
597	NBC 16.2.79 SQ5 VERITY	Nelson Bay Cave	South Africa	Southern Africa	Newly presented			6700	4	4.445	1.645	1.67	Inskeep and Vogel 1985; Inskeep 1987
598	NBC 17.2.79 SQ6 HEARTH-VANCE	Nelson Bay Cave	South Africa	Southern Africa	Newly presented	5320	6073	6073	4	4.8	1.78	1.495	Inskeep and Vogel 1985; Inskeep 1987
599	NBC 18.1.71 CII EDWARD #1	Nelson Bay Cave	South Africa	Southern Africa	Newly presented			3100	4	4.84	1.385	1.715	Inskeep and Vogel 1985; Inskeep 1987
600	NBC 18.1.71 CII EDWARD #2	Nelson Bay Cave	South Africa	Southern Africa	Newly presented			3100	4	4.65	1.565	1.555	Inskeep and Vogel 1985; Inskeep 1987
601	NBC 18.1.71 CII EDWARD #3	Nelson Bay Cave	South Africa	Southern Africa	Newly presented			3100	4	4.615	1.285	1.58	Inskeep and Vogel 1985; Inskeep 1987
602	NBC 18.1.71 CII EDWARD #4	Nelson Bay Cave	South Africa	Southern Africa	Newly presented			3100	4	4.83	2.11	1.19	Inskeep and Vogel 1985; Inskeep 1987
603	NBC 18.1.71 CII EDWARD #5	Nelson Bay Cave	South Africa	Southern Africa	Newly presented			3100	4	4.51	1.405	1.59	Inskeep and Vogel 1985; Inskeep 1987
604	NBC 18.1.71 R70/71 YII GUY	Nelson Bay Cave	South Africa	Southern Africa	Newly presented			3300	4	4.585	1.815	1.645	Inskeep and Vogel 1985; Inskeep 1987
605	NBC 19.1.71 CII IONE	Nelson Bay Cave	South Africa	Southern Africa	Newly presented			3300	4	3.97	1.455	1.865	Inskeep and Vogel 1985; Inskeep 1987
606	NBC 19.2.79 VANCE SQ6 #1	Nelson Bay Cave	South Africa	Southern Africa	Newly presented	5320	6073	6073	4	4.525	1.505	1.775	Inskeep and Vogel 1985; Inskeep 1987
607	NBC 19.2.79 VANCE SQ6 #2	Nelson Bay Cave	South Africa	Southern Africa	Newly presented	5320	6073	6073	4	4.555	1.685	1.44	Inskeep and Vogel 1985; Inskeep 1987
608	NBC 2.2.79 SQ1 MARY	Nelson Bay Cave	South Africa	Southern Africa	Newly presented			4000	4	4.85	1.775	1.66	Inskeep and Vogel 1985; Inskeep 1987
609	NBC 20.1.71 CO Upper GEOFF	Nelson Bay Cave	South Africa	Southern Africa	Newly presented	3190	3425	3425	4	4.665	1.705	1.42	Inskeep and Vogel 1985; Inskeep 1987
610	NBC 20.12.65 BII BILL	Nelson Bay Cave	South Africa	Southern Africa	Newly presented	850	757	757	5	5.865	2.61	1.58	Inskeep and Vogel 1985; Inskeep 1987
611	NBC 20.2.79 WADE SQ6	Nelson Bay Cave	South Africa	Southern Africa	Newly presented			6700	4	4.85	2.02	1.405	Inskeep and Vogel 1985; Inskeep 1987
612	NBC 20.2.79 WERNER SQ6	Nelson Bay Cave	South Africa	Southern Africa	Newly presented			6700	4	4.68	1.48	1.45	Inskeep and Vogel 1985; Inskeep 1987
613	NBC 20.7.65 R65/66 BII BERT #3	Nelson Bay Cave	South Africa	Southern Africa	Newly presented	2950	3098	3098	4	4.705	2.165	1.37	Inskeep and Vogel 1985; Inskeep 1987
614	NBC 20.7.65 R65/66 BII BERT #4	Nelson Bay Cave	South Africa	Southern Africa	Newly presented	2950	3098	3098	4	3.55	1.415	1.295	Inskeep and Vogel 1985; Inskeep 1987
615	NBC 20.7.65 R65/66 BII BERT #5	Nelson Bay Cave	South Africa	Southern Africa	Newly presented	2950	3098	3098	4	3.54	1.51	1.67	Inskeep and Vogel 1985; Inskeep 1987
616	NBC 20.7.65 R65/66 BII BERT #6	Nelson Bay Cave	South Africa	Southern Africa	Newly presented	2950	3098	3098	4	3.34	1.36	1.265	Inskeep and Vogel 1985; Inskeep 1987
617	NBC 21.1.71 BO Upper GEOFF #1	Nelson Bay Cave	South Africa	Southern Africa	Newly presented	3190	3425	3425	4	5.36	2.34	1.365	Inskeep and Vogel 1985; Inskeep 1987
618	NBC 21.1.71 BO Upper GEOFF #2	Nelson Bay Cave	South Africa	Southern Africa	Newly presented	3190	3425	3425	4	4.265	1.74	0.955	Inskeep and Vogel 1985; Inskeep 1987
619	NBC 21.1.71 BO Upper GEOFF #3	Nelson Bay Cave	South Africa	Southern Africa	Newly presented	3190	3425	3425	4	4.255	1.995	1.23	Inskeep and Vogel 1985; Inskeep 1987
620	NBC 21.12 70 A-1 BETTY	Nelson Bay Cave	South Africa	Southern Africa	Newly presented	455	507	507	5	5.37	1.465	1.565	Inskeep and Vogel 1985; Inskeep 1987
621	NBC 21.12.70 A-II BETTY #1	Nelson Bay Cave	South Africa	Southern Africa	Newly presented	455	507	507	5	5.44	2.615	1.495	Inskeep and Vogel 1985; Inskeep 1987
622	NBC 21.12.70 A-II BETTY #2	Nelson Bay Cave	South Africa	Southern Africa	Newly presented	455	507	507	5	3.825	1.8	1.455	Inskeep and Vogel 1985; Inskeep 1987
623	NBC 21.2.79 SQ7 VERITY	Nelson Bay Cave	South Africa	Southern Africa	Newly presented			6700	4	4.615	1.69	1.77	Inskeep and Vogel 1985; Inskeep 1987
624	NBC 21.2.79 SQ7 WADE	Nelson Bay Cave	South Africa	Southern Africa	Newly presented			6700	4	4.57	1.995	1.37	Inskeep and Vogel 1985; Inskeep 1987
625	NBC 22.12.70 A-I MIDD-BABS	Nelson Bay Cave	South Africa	Southern Africa	Newly presented			1200	5	7.27	3.12	1.66	Inskeep and Vogel 1985; Inskeep 1987
626	NBC 23.12.70 B-I BOB #1	Nelson Bay Cave	South Africa	Southern Africa	Newly presented	2560	2609	2609	4	4.6	2.395	1.23	Inskeep and Vogel 1985; Inskeep 1987
627	NBC 23.12.70 B-I BOB #2	Nelson Bay Cave	South Africa	Southern Africa	Newly presented	2560	2609	2609	4	4.405	2.025	1.51	Inskeep and Vogel 1985; Inskeep 1987
628	NBC 23.12.70 B-I BOB #3	Nelson Bay Cave	South Africa	Southern Africa	Newly presented	2560	2609	2609	4	4.525	2.225	1.36	Inskeep and Vogel 1985; Inskeep 1987
629	NBC 23.12.70 B-I BOB #4	Nelson Bay Cave	South Africa	Southern Africa	Newly presented	2560	2609	2609	4	4.58	1.45	1.52	Inskeep and Vogel 1985; Inskeep 1987
630	NBC 23.12.70 BII MID-BABS	Nelson Bay Cave	South Africa	Southern Africa	Newly presented			1200	5	4.12	1.47	1.465	Inskeep and Vogel 1985; Inskeep 1987
631	NBC 23.12.70 BO BOB	Nelson Bay Cave	South Africa	Southern Africa	Newly presented	2560	2609	2609	4	4.1	1.27	1.65	Inskeep and Vogel 1985; Inskeep 1987
632	NBC 23.12.70 BO PATELLA-BOB	Nelson Bay Cave	South Africa	Southern Africa	Newly presented			2500	5	4.565	1.875	1.115	Inskeep and Vogel 1985; Inskeep 1987
633	NBC 23.2.79 SQ7 WOTAN	Nelson Bay Cave	South Africa	Southern Africa	Newly presented			6700	4	4.845	1.845	1.7	Inskeep and Vogel 1985; Inskeep 1987
634	NBC 23.2.79 SQ8 WOTAN #1	Nelson Bay Cave	South Africa	Southern Africa	Newly presented			6700	4	4.895	1.81	1.72	Inskeep and Vogel 1985; Inskeep 1987
635	NBC 23.2.79 SQ8 WOTAN #10	Nelson Bay Cave	South Africa	Southern Africa	Newly presented			6700	4	4.815	1.855	1.43	Inskeep and Vogel 1985; Inskeep 1987
636	NBC 23.2.79 SQ8 WOTAN #2	Nelson Bay Cave	South Africa	Southern Africa	Newly presented			6700	4	5.12	1.955	1.345	Inskeep and Vogel 1985; Inskeep 1987
637	NBC 23.2.79 SQ8 WOTAN #3	Nelson Bay Cave	South Africa	Southern Africa	Newly presented			6700	4	5.05	1.63	1.315	Inskeep and Vogel 1985; Inskeep 1987
638	NBC 23.2.79 SQ8 WOTAN #4	Nelson Bay Cave	South Africa	Southern Africa	Newly presented			6700	4	5.11	1.745	1.485	Inskeep and Vogel 1985; Inskeep 1987
639	NBC 23.2.79 SQ8 WOTAN #5	Nelson Bay Cave	South Africa	Southern Africa	Newly presented			6700	4	4.99	1.725	1.225	Inskeep and Vogel 1985; Inskeep 1987
640	NBC 23.2.79 SQ8 WOTAN #6	Nelson Bay Cave	South Africa	Southern Africa	Newly presented			6700	4	4.94	1.755	1.285	Inskeep and Vogel 1985; Inskeep 1987
641	NBC 23.2.79 SQ8 WOTAN #7	Nelson Bay Cave	South Africa	Southern Africa	Newly presented			6700	4	4.86	1.815	1.45	Inskeep and Vogel 1985; Inskeep 1987
642	NBC 23.2.79 SQ8 WOTAN #8	Nelson Bay Cave	South Africa	Southern Africa	Newly presented			6700	4	4.805	1.675	1.42	Inskeep and Vogel 1985; Inskeep 1987
643	NBC 23.2.79 SQ8 WOTAN #9	Nelson Bay Cave	South Africa	Southern Africa	Newly presented			6700	4	4.765	1.88	1.32	Inskeep and Vogel 1985; Inskeep 1987
644	NBC 24.2.79 WHISKEY 7	Nelson Bay Cave	South Africa	Southern Africa	Newly presented			6700	4	4.76	1.98	1.36	Inskeep and Vogel 1985; Inskeep 1987
645	NBC 27.12.70 B-I BOB #1	Nelson Bay Cave	South Africa	Southern Africa	Newly presented	2560	2609	2609	4	4.48	1.605	1.595	Inskeep and Vogel 1985; Inskeep 1987
646	NBC 27.12.70 B-I BOB #2	Nelson Bay Cave	South Africa	Southern Africa	Newly presented	2560	2609	2609	4	4.52	1.965	1.57	Inskeep and Vogel 1985; Inskeep 1987
647	NBC 28.12.70 CI LOW MID BERT #	Nelson Bay Cave	South Africa	Southern Africa	Newly presented	2950	3098	3098	4	4.58	1.73	1.505	Inskeep and Vogel 1985; Inskeep 1987
648	NBC 28.12.70 CI LOW MID BERT #	Nelson Bay Cave	South Africa	Southern Africa	Newly presented	2950	3098	3098	4	5.185	1.795	1.57	Inskeep and Vogel 1985; Inskeep 1987
649	NBC 28.12.70 CII DEREK	Nelson Bay Cave	South Africa	Southern Africa	Newly presented			2400	5	4.705	1.68	1.39	Inskeep and Vogel 1985; Inskeep 1987
650	NBC 3.2.79 SQ2 MARY BURIAL #1	Nelson Bay Cave	South Africa	Southern Africa	Newly presented			4000	4	4.635	1.89	1.64	Inskeep and Vogel 1985; Inskeep 1987
651	NBC 3.2.79 SQ2 MARY BURIAL #2	Nelson Bay Cave	South Africa	Southern Africa	Newly presented			4000	4	4.82	1.855	1.685	Inskeep and Vogel 1985; Inskeep 1987
652	NBC 3.2.79 SQ2 MARY BURIAL #3	Nelson Bay Cave	South Africa	Southern Africa	Newly presented			4000	4	4.4675	1.56	1.565	Inskeep and Vogel 1985; Inskeep 1987
653	NBC 30.12.70 A-I BOB	Nelson Bay Cave	South Africa	Southern Africa	Newly presented	2560	2609	2609	4	4.575	2.265	0.98	Inskeep and Vogel 1985; Inskeep 1987
654	NBC 30.12.70 CI DESMOND #1	Nelson Bay Cave	South Africa	Southern Africa	Newly presented			2400	5	4.49	1.435	1.44	Inskeep and Vogel 1985; Inskeep 1987
655	NBC 30.12.70 CI DESMOND #2	Nelson Bay Cave	South Africa	Southern Africa	Newly presented			2400	5	4.415	1.265	1.46	Inskeep and Vogel 1985; Inskeep 1987
656	NBC 31.1.79 SQ2 LOUIS	Nelson Bay Cave	South Africa	Southern Africa	Newly presented			3500	4	4.275	2.125	1.345	Inskeep and Vogel 1985; Inskeep 1987
657	NBC 40 CEDRIC #1	Nelson Bay Cave	South Africa	Southern Africa	Newly presented			2400	5	4.955	2.265	1.34	Inskeep and Vogel 1985; Inskeep 1987
658	NBC 40 CEDRIC #2	Nelson Bay Cave	South Africa	Southern Africa	Newly presented			2400	5	3.695	1.455	1.595	Inskeep and Vogel 1985; Inskeep 1987
659	NBC 5.1.71 CI DAVID	Nelson Bay Cave	South Africa	Southern Africa	Newly presented	2970	3116	3116	4	4.835	1.69	1.57	Inskeep and Vogel 1985; Inskeep 1987
660	NBC 5.2.79 SQ2 MARY #1	Nelson Bay Cave	South Africa	Southern Africa	Newly presented			4000	4	4.82	1.48	1.565	Inskeep and Vogel 1985; Inskeep 1987
661	NBC 5.2.79 SQ2 MARY #2	Nelson Bay Cave	South Africa	Southern Africa	Newly presented			4000	4	4.67	1.48	1.485	Inskeep and Vogel 1985; Inskeep 1987
662	NBC 5.2.79 SQ2 MARY #3	Nelson Bay Cave	South Africa	Southern Africa	Newly presented			4000	4	4.645	1.465	1.34	Inskeep and Vogel 1985; Inskeep 1987
663	NBC 5.2.79 SQ2 MARY #4	Nelson Bay Cave	South Africa	Southern Africa	Newly presented			4000	4	4.65	1.435	1.7	Inskeep and Vogel 1985; Inskeep 1987
664	NBC 5.2.79 SQ2 MURIEL	Nelson Bay Cave	South Africa	Southern Africa	Newly presented			4500	4	4.53	1.51	1.225	Inskeep and Vogel 1985; Inskeep 1987
665	NBC 5.2.79 SQ3 NEL	Nelson Bay Cave	South Africa	Southern Africa	Newly presented			4500	4	4.11	1.335	1.52	Inskeep and Vogel 1985; Inskeep 1987
666	NBC 5.2.79 SQ4 NEL	Nelson Bay Cave	South Africa	Southern Africa	Newly presented			4500	4	4.185	1.335	1.56	Inskeep and Vogel 1985; Inskeep 1987
667	NBC 6.1.71 C I Midden-David #1	Nelson Bay Cave	South Africa	Southern Africa	Newly presented	2970	3116	3116	4	5.13	1.935	1.36	Inskeep and Vogel 1985; Inskeep 1987
668	NBC 6.1.71 C I Midden-David #2	Nelson Bay Cave	South Africa	Southern Africa	Newly presented	2970	3116	3116	4	3.9	N/A	1.4	Inskeep and Vogel 1985; Inskeep 1987
669	NBC 6.2.79 SQ1 PETER	Nelson Bay Cave	South Africa	Southern Africa	Newly presented			4500	4	3.885	1.335	1.63	Inskeep and Vogel 1985; Inskeep 1987
670	NBC 64/65 EIII A/3	Nelson Bay Cave	South Africa	Southern Africa	Newly presented	2450	2536	2536	4	3.73	1.765	1.195	Inskeep and Vogel 1985; Inskeep 1987
671	NBC 65 5.1.66 AO BRETT #1	Nelson Bay Cave	South Africa	Southern Africa	Newly presented			1500	5	7.815	2.165	1.46	Inskeep and Vogel 1985; Inskeep 1987
672	NBC 65 5.1.66 AO BRETT #2	Nelson Bay Cave	South Africa	Southern Africa	Newly presented			1500	5	5.315	1.985	1.725	Inskeep and Vogel 1985; Inskeep 1987
673	NBC 65 5.1.66 AO BRETT #3	Nelson Bay Cave	South Africa	Southern Africa	Newly presented			1500	5	4.35	1.795	1.16	Inskeep and Vogel 1985; Inskeep 1987
674	NBC 65/66 AO M-BABS #1	Nelson Bay Cave	South Africa	Southern Africa	Newly presented			1000	5	8.15	2.27	1.75	Inskeep and Vogel 1985; Inskeep 1987
675	NBC 65/66 AO M-BABS #2	Nelson Bay Cave	South Africa	Southern Africa	Newly presented			1000	5	5.335	1.655	1.385	Inskeep and Vogel 1985; Inskeep 1987
676	NBC 65/66 AO M-BABS #3	Nelson Bay Cave	South Africa	Southern Africa	Newly presented			1000	5	4.785	1.68	1.5	Inskeep and Vogel 1985; Inskeep 1987
677	NBC 65/66 BI BABS #1	Nelson Bay Cave	South Africa	Southern Africa	Newly presented			1000	5	4.055	1.475	1.455	Inskeep and Vogel 1985; Inskeep 1987
678	NBC 65/66 BI BABS #2	Nelson Bay Cave	South Africa	Southern Africa	Newly presented			1000	5	3.705	1.945	1.345	Inskeep and Vogel 1985; Inskeep 1987
679	NBC 7.1.71 A-1 CEDRIC #1	Nelson Bay Cave	South Africa	Southern Africa	Newly presented			2400	5	4.24	2.11	1.46	Inskeep and Vogel 1985; Inskeep 1987
680	NBC 7.1.71 A-1 CEDRIC #2	Nelson Bay Cave	South Africa	Southern Africa	Newly presented			2400	5	4.245	1.745	1.685	Inskeep and Vogel 1985; Inskeep 1987
681	NBC 7.1.71 YI CEDRIC #1	Nelson Bay Cave	South Africa	Southern Africa	Newly presented			2400	5	4.585	1.84	1.575	Inskeep and Vogel 1985; Inskeep 1987
682	NBC 7.1.71 YI CEDRIC #2	Nelson Bay Cave	South Africa	Southern Africa	Newly presented			2400	5	4.08	1.58	1.585	Inskeep and Vogel 1985; Inskeep 1987
683	NBC 7.2.79 PAT SQ 2	Nelson Bay Cave	South Africa	Southern Africa	Newly presented			4500	4	4.525	1.7	1.545	Inskeep and Vogel 1985; Inskeep 1987
684	NBC 70.71 CII - DAVID	Nelson Bay Cave	South Africa	Southern Africa	Newly presented	2970	3116	3116	4	5.2	1.9	1.415	Inskeep and Vogel 1985; Inskeep 1987
685	NBC 70.71 CII DAVID #1	Nelson Bay Cave	South Africa	Southern Africa	Newly presented	2970	3116	3116	4	5.175	1.855	1.695	Inskeep and Vogel 1985; Inskeep 1987
686	NBC 70.71 CII DAVID #2	Nelson Bay Cave	South Africa	Southern Africa	Newly presented	2970	3116	3116	4	4.765	1.74	1.48	Inskeep and Vogel 1985; Inskeep 1987
687	NBC 70.71 CII DAVID #3	Nelson Bay Cave	South Africa	Southern Africa	Newly presented	2970	3116	3116	4	4.79	2.04	1.16	Inskeep and Vogel 1985; Inskeep 1987
688	NBC 79 HEARTH BELOW VAL SQ6 #1	Nelson Bay Cave	South Africa	Southern Africa	Newly presented			6200	4	4.88	1.62	1.355	Inskeep and Vogel 1985; Inskeep 1987
689	NBC 79 HEARTH BELOW VAL SQ6 #2	Nelson Bay Cave	South Africa	Southern Africa	Newly presented			6200	4	4.705	1.725	1.67	Inskeep and Vogel 1985; Inskeep 1987
690	NBC 79 HEARTH BELOW VAL SQ6 #3	Nelson Bay Cave	South Africa	Southern Africa	Newly presented			6200	4	4.59	1.555	1.77	Inskeep and Vogel 1985; Inskeep 1987
691	NBC '79 SQ 1 VERA	Nelson Bay Cave	South Africa	Southern Africa	Newly presented	5320	6073	6073	4	4.655	1.665	1.835	Inskeep and Vogel 1985; Inskeep 1987
692	NBC '79 SQ 2 TINA	Nelson Bay Cave	South Africa	Southern Africa	Newly presented			5600	4	4.415	1.28	1.41	Inskeep and Vogel 1985; Inskeep 1987
693	NBC '79 SQ 5 VERONICA #1	Nelson Bay Cave	South Africa	Southern Africa	Newly presented			6400	4	4.435	1.615	1.795	Inskeep and Vogel 1985; Inskeep 1987
694	NBC '79 SQ 5 VERONICA #2	Nelson Bay Cave	South Africa	Southern Africa	Newly presented			6400	4	4.685	2.175	1.3	Inskeep and Vogel 1985; Inskeep 1987
695	NBC '79 SQ 5 VERONICA #3	Nelson Bay Cave	South Africa	Southern Africa	Newly presented			6400	4	4.35	1.99	1.385	Inskeep and Vogel 1985; Inskeep 1987
696	NBC '79 SQ3 VERA	Nelson Bay Cave	South Africa	Southern Africa	Newly presented	5320	6073	6073	4	4.625	1.275	1.455	Inskeep and Vogel 1985; Inskeep 1987
697	NBC '79 SQ4 UNA	Nelson Bay Cave	South Africa	Southern Africa	Newly presented			6000	4	3.935	1.475	1.45	Inskeep and Vogel 1985; Inskeep 1987
698	NBC '79 SQ5 VADIM #1	Nelson Bay Cave	South Africa	Southern Africa	Newly presented	5320	6073	6073	4	4.77	1.775	1.78	Inskeep and Vogel 1985; Inskeep 1987
699	NBC '79 SQ5 VADIM #2	Nelson Bay Cave	South Africa	Southern Africa	Newly presented	5320	6073	6073	4	4.94	1.99	1.72	Inskeep and Vogel 1985; Inskeep 1987
700	NBC '79 SQ5 VADIM #3	Nelson Bay Cave	South Africa	Southern Africa	Newly presented	5320	6073	6073	4	4.78	1.595	1.74	Inskeep and Vogel 1985; Inskeep 1987
701	NBC '79 SQ5 VAL	Nelson Bay Cave	South Africa	Southern Africa	Newly presented			6200	4	4.415	1.565	1.89	Inskeep and Vogel 1985; Inskeep 1987
702	NBC '79 SQ6 WILMA	Nelson Bay Cave	South Africa	Southern Africa	Newly presented			6400	4	4.605	1.8	1.43	Inskeep and Vogel 1985; Inskeep 1987
703	NBC '79 SQ7 WHEELER #1	Nelson Bay Cave	South Africa	Southern Africa	Newly presented			6700	4	4.605	1.725	1.75	Inskeep and Vogel 1985; Inskeep 1987
704	NBC '79 SQ7 WHEELER #2	Nelson Bay Cave	South Africa	Southern Africa	Newly presented			6700	4	4.52	1.76	1.765	Inskeep and Vogel 1985; Inskeep 1987
705	NBC '79 SQ7 WILLEY #1	Nelson Bay Cave	South Africa	Southern Africa	Newly presented			6700	4	5.025	2.145	1.79	Inskeep and Vogel 1985; Inskeep 1987
706	NBC '79 SQ7 WILLEY #2	Nelson Bay Cave	South Africa	Southern Africa	Newly presented			6700	4	4.91	1.93	1.785	Inskeep and Vogel 1985; Inskeep 1987
707	NBC '79 SQ7 WILLEY #3	Nelson Bay Cave	South Africa	Southern Africa	Newly presented			6700	4	4.805	1.64	1.855	Inskeep and Vogel 1985; Inskeep 1987
708	NBC '79 SQ7 WILLEY #4	Nelson Bay Cave	South Africa	Southern Africa	Newly presented			6700	4	4.82	1.875	1.44	Inskeep and Vogel 1985; Inskeep 1987
709	NBC '79 SQ7 WILLEY #5	Nelson Bay Cave	South Africa	Southern Africa	Newly presented			6700	4	4.64	2.305	1.645	Inskeep and Vogel 1985; Inskeep 1987
710	NBC '79 SQ7 WILLEY #6	Nelson Bay Cave	South Africa	Southern Africa	Newly presented			6700	4	4.82	1.97	1.445	Inskeep and Vogel 1985; Inskeep 1987
711	NBC '79 SQ7 WILLEY #7	Nelson Bay Cave	South Africa	Southern Africa	Newly presented			6700	4	4.775	1.795	1.595	Inskeep and Vogel 1985; Inskeep 1987
712	NBC '79 SQ7 WILLEY #8	Nelson Bay Cave	South Africa	Southern Africa	Newly presented			6700	4	4.405	2.055	1.355	Inskeep and Vogel 1985; Inskeep 1987
713	NBC 79 SQ8 XERXES	Nelson Bay Cave	South Africa	Southern Africa	Newly presented	5890	6711	6711	4	4.38	1.84	1.68	Inskeep and Vogel 1985; Inskeep 1987
714	NBC 79 VAL SQ6 #1	Nelson Bay Cave	South Africa	Southern Africa	Newly presented			6200	4	4.965	1.775	1.72	Inskeep and Vogel 1985; Inskeep 1987
715	NBC 79 VAL SQ6 #2	Nelson Bay Cave	South Africa	Southern Africa	Newly presented			6200	4	4.52	1.7	1.525	Inskeep and Vogel 1985; Inskeep 1987
716	NBC 79 VAL SQ6 #3	Nelson Bay Cave	South Africa	Southern Africa	Newly presented			6200	4	4.405	1.875	1.445	Inskeep and Vogel 1985; Inskeep 1987
717	NBC 79 VANESSA SQ6	Nelson Bay Cave	South Africa	Southern Africa	Newly presented			6700	4	5.04	2.075	1.75	Inskeep and Vogel 1985; Inskeep 1987
718	NBC 79 VERITY SQ6	Nelson Bay Cave	South Africa	Southern Africa	Newly presented			6700	4	4.695	2.025	1.555	Inskeep and Vogel 1985; Inskeep 1987
719	NBC 79 WILFRED SQ6	Nelson Bay Cave	South Africa	Southern Africa	Newly presented			6700	4	4.535	1.66	1.655	Inskeep and Vogel 1985; Inskeep 1987
720	NBC 79 WISPY SQ6	Nelson Bay Cave	South Africa	Southern Africa	Newly presented			6700	4	4.815	1.85	1.63	Inskeep and Vogel 1985; Inskeep 1987
721	NBC 8.1.71 BO EDWARD #1	Nelson Bay Cave	South Africa	Southern Africa	Newly presented			3100	4	4.885	1.715	1.56	Inskeep and Vogel 1985; Inskeep 1987
722	NBC 8.1.71 BO EDWARD #2	Nelson Bay Cave	South Africa	Southern Africa	Newly presented			3100	4	5.13	2.07	1.52	Inskeep and Vogel 1985; Inskeep 1987
723	NBC 8.1.71 CO EDWARD	Nelson Bay Cave	South Africa	Southern Africa	Newly presented			3100	4	4.68	1.595	1.665	Inskeep and Vogel 1985; Inskeep 1987
724	NBC 8.2.79 SQ1 REG #1	Nelson Bay Cave	South Africa	Southern Africa	Newly presented			5200	4	4.335	1.755	1.715	Inskeep and Vogel 1985; Inskeep 1987
725	NBC 8.2.79 SQ1 REG #2	Nelson Bay Cave	South Africa	Southern Africa	Newly presented			5200	4	3.9	1.24	1.62	Inskeep and Vogel 1985; Inskeep 1987
726	NBC 8.2.79 SQ1 REVIL	Nelson Bay Cave	South Africa	Southern Africa	Newly presented			5200	4	6.065	3.16	1.2	Inskeep and Vogel 1985; Inskeep 1987
727	NBC 8.2.79 SQ1 REVIL #1	Nelson Bay Cave	South Africa	Southern Africa	Newly presented			5200	4	4.355	1.345	1.66	Inskeep and Vogel 1985; Inskeep 1987
728	NBC 8.2.79 SQ1 REVIL #2	Nelson Bay Cave	South Africa	Southern Africa	Newly presented			5200	4	4.465	1.43	1.72	Inskeep and Vogel 1985; Inskeep 1987
729	NBC 8.2.79 SQ4 RAY PAUL	Nelson Bay Cave	South Africa	Southern Africa	Newly presented	4520	5148	5148	4	4.4	1.29	1.765	Inskeep and Vogel 1985; Inskeep 1987
730	NBC 9.1.71 YII CEDRIC	Nelson Bay Cave	South Africa	Southern Africa	Newly presented			2400	5	4.375	2.31	1.41	Inskeep and Vogel 1985; Inskeep 1987
731	NBC 9.2.79 SQ2 BROWN-ROSE	Nelson Bay Cave	South Africa	Southern Africa	Newly presented			5200	4	4.635	1.29	1.385	Inskeep and Vogel 1985; Inskeep 1987
732	NBC AII CHRIS #1	Nelson Bay Cave	South Africa	Southern Africa	Newly presented			2800	4	5.035	1.56	1.955	Inskeep and Vogel 1985; Inskeep 1987
733	NBC AII CHRIS #2	Nelson Bay Cave	South Africa	Southern Africa	Newly presented			2800	4	4.365	1.425	1.61	Inskeep and Vogel 1985; Inskeep 1987
734	NBC AIII DAVID	Nelson Bay Cave	South Africa	Southern Africa	Newly presented	2970	3116	3116	4	4.37	1.895	1.245	Inskeep and Vogel 1985; Inskeep 1987
735	NBC AO CEDRIC	Nelson Bay Cave	South Africa	Southern Africa	Newly presented			2400	5	4.41	1.845	1.465	Inskeep and Vogel 1985; Inskeep 1987
736	NBC BI CEDRIC	Nelson Bay Cave	South Africa	Southern Africa	Newly presented			2400	5	4.42	1.36	1.46	Inskeep and Vogel 1985; Inskeep 1987
737	NBC BI DAN	Nelson Bay Cave	South Africa	Southern Africa	Newly presented	2925	3067	3067	4	4.56	1.95	1.345	Inskeep and Vogel 1985; Inskeep 1987
738	NBC B-I DAVID	Nelson Bay Cave	South Africa	Southern Africa	Newly presented	2970	3116	3116	4	4.15	1.675	1.585	Inskeep and Vogel 1985; Inskeep 1987
739	NBC BIII CHRIS	Nelson Bay Cave	South Africa	Southern Africa	Newly presented			2800	4	4.685	1.835	1.69	Inskeep and Vogel 1985; Inskeep 1987
740	NBC BO CEDRIC	Nelson Bay Cave	South Africa	Southern Africa	Newly presented			2400	5	4.81	1.795	1.345	Inskeep and Vogel 1985; Inskeep 1987
741	NBC CIII DAN	Nelson Bay Cave	South Africa	Southern Africa	Newly presented	2925	3067	3067	4	4.06	1.815	1.185	Inskeep and Vogel 1985; Inskeep 1987
742	NBC D IV/4 BURIAL 2 GRAVE FILL	Nelson Bay Cave	South Africa	Southern Africa	Newly presented			4000	4	3.665	1.685	1.27	Inskeep and Vogel 1985; Inskeep 1987
743	NBC DII CEDRIC	Nelson Bay Cave	South Africa	Southern Africa	Newly presented			2400	5	5.535	2.09	1.44	Inskeep and Vogel 1985; Inskeep 1987
744	NBC EIII A/4	Nelson Bay Cave	South Africa	Southern Africa	Newly presented	2540	2610	2610	4	4.885	1.775	1.695	Inskeep and Vogel 1985; Inskeep 1987
745	NBC R 65/66 YI CEDRIC #1	Nelson Bay Cave	South Africa	Southern Africa	Newly presented			2400	5	6.57	2.505	1.53	Inskeep and Vogel 1985; Inskeep 1987
746	NBC R 65/66 YI CEDRIC #2	Nelson Bay Cave	South Africa	Southern Africa	Newly presented			2400	5	4.565	1.795	1.41	Inskeep and Vogel 1985; Inskeep 1987
747	NBC R 65/66 YI DAN #10	Nelson Bay Cave	South Africa	Southern Africa	Newly presented	2925	3067	3067	4	4.685	1.705	1.415	Inskeep and Vogel 1985; Inskeep 1987
748	NBC R 65/66 YI DAN #11	Nelson Bay Cave	South Africa	Southern Africa	Newly presented	2925	3067	3067	4	4.79	1.61	1.635	Inskeep and Vogel 1985; Inskeep 1987
749	NBC R 65/66 YI DAN #12	Nelson Bay Cave	South Africa	Southern Africa	Newly presented	2925	3067	3067	4	4.525	1.86	1.445	Inskeep and Vogel 1985; Inskeep 1987
750	NBC R 65/66 YI DAN #13	Nelson Bay Cave	South Africa	Southern Africa	Newly presented	2925	3067	3067	4	4.465	1.485	1.555	Inskeep and Vogel 1985; Inskeep 1987
751	NBC R 65/66 YI DAN #14	Nelson Bay Cave	South Africa	Southern Africa	Newly presented	2925	3067	3067	4	4.905	1.89	1.45	Inskeep and Vogel 1985; Inskeep 1987
752	NBC R 65/66 YI DAN #15	Nelson Bay Cave	South Africa	Southern Africa	Newly presented	2925	3067	3067	4	4.22	1.755	1.66	Inskeep and Vogel 1985; Inskeep 1987
753	NBC R 65/66 YI DAN #16	Nelson Bay Cave	South Africa	Southern Africa	Newly presented	2925	3067	3067	4	4.52	1.585	1.54	Inskeep and Vogel 1985; Inskeep 1987
754	NBC R 65/66 YI DAN #17	Nelson Bay Cave	South Africa	Southern Africa	Newly presented	2925	3067	3067	4	4.545	1.66	1.3	Inskeep and Vogel 1985; Inskeep 1987
755	NBC R 65/66 YI DAN #18	Nelson Bay Cave	South Africa	Southern Africa	Newly presented	2925	3067	3067	4	4.425	1.9	1.285	Inskeep and Vogel 1985; Inskeep 1987
756	NBC R 65/66 YI DAN #19	Nelson Bay Cave	South Africa	Southern Africa	Newly presented	2925	3067	3067	4	4.155	1.81	1.27	Inskeep and Vogel 1985; Inskeep 1987
757	NBC R 65/66 YI DAN #20	Nelson Bay Cave	South Africa	Southern Africa	Newly presented	2925	3067	3067	4	4.14	1.96	1.15	Inskeep and Vogel 1985; Inskeep 1987
758	NBC R 65/66 YI DAN #21	Nelson Bay Cave	South Africa	Southern Africa	Newly presented	2925	3067	3067	4	4.15	1.73	1.37	Inskeep and Vogel 1985; Inskeep 1987
759	NBC R 65/66 YI DAN #22	Nelson Bay Cave	South Africa	Southern Africa	Newly presented	2925	3067	3067	4	3.635	1.63	1.445	Inskeep and Vogel 1985; Inskeep 1987
760	NBC R 65/66 YI DAN #23	Nelson Bay Cave	South Africa	Southern Africa	Newly presented	2925	3067	3067	4	3.53	1.595	1.33	Inskeep and Vogel 1985; Inskeep 1987
761	NBC R 65/66 YI DAN #7	Nelson Bay Cave	South Africa	Southern Africa	Newly presented	2925	3067	3067	4	4.83	1.96	1.41	Inskeep and Vogel 1985; Inskeep 1987
762	NBC R 65/66 YI DAN #8	Nelson Bay Cave	South Africa	Southern Africa	Newly presented	2925	3067	3067	4	4.725	1.45	1.61	Inskeep and Vogel 1985; Inskeep 1987
763	NBC R 65/66 YI DAN #9	Nelson Bay Cave	South Africa	Southern Africa	Newly presented	2925	3067	3067	4	4.58	1.61	1.46	Inskeep and Vogel 1985; Inskeep 1987
764	NBC R. AI CYRIL	Nelson Bay Cave	South Africa	Southern Africa	Newly presented			2800	4	4.765	1.845	1.47	Inskeep and Vogel 1985; Inskeep 1987
765	NBC R64.65 EIV/12	Nelson Bay Cave	South Africa	Southern Africa	Newly presented	3190	3425	3425	4	4.5	1.73	1.54	Inskeep and Vogel 1985; Inskeep 1987
766	NBC R64/65 30.12.64 E IV/14 #	Nelson Bay Cave	South Africa	Southern Africa	Newly presented			3500	4	3.675	1.655	1.115	Inskeep and Vogel 1985; Inskeep 1987
767	NBC R64/65 30.12.64 E IV/14 #	Nelson Bay Cave	South Africa	Southern Africa	Newly presented			3500	4	3.925	1.39	1.295	Inskeep and Vogel 1985; Inskeep 1987
768	NBC R64/65 30.12.64 E IV/14 #	Nelson Bay Cave	South Africa	Southern Africa	Newly presented			3500	4	3.555	1.465	1.355	Inskeep and Vogel 1985; Inskeep 1987
769	NBC R64/65 30.12.64 E IV/14 #	Nelson Bay Cave	South Africa	Southern Africa	Newly presented			3500	4	3.725	1.26	1.645	Inskeep and Vogel 1985; Inskeep 1987
770	NBC R64/65 EIII a/1	Nelson Bay Cave	South Africa	Southern Africa	Newly presented	3190	3425	3425	4	3.835	1.195	1.4	Inskeep and Vogel 1985; Inskeep 1987
771	NBC R64/65 EIII A/2	Nelson Bay Cave	South Africa	Southern Africa	Newly presented	3190	3425	3425	4	3.935	1.385	1.79	Inskeep and Vogel 1985; Inskeep 1987
772	NBC R64/65 EIII A/8	Nelson Bay Cave	South Africa	Southern Africa	Newly presented	3190	3425	3425	4	3.955	1.63	1.245	Inskeep and Vogel 1985; Inskeep 1987
773	NBC R64/65 EIV/15	Nelson Bay Cave	South Africa	Southern Africa	Newly presented			4000	4	3.19	1.245	1.445	Inskeep and Vogel 1985; Inskeep 1987
774	NBC R64/65 EIV/2	Nelson Bay Cave	South Africa	Southern Africa	Newly presented			2500	5	4.97	2.13	1.625	Inskeep and Vogel 1985; Inskeep 1987
775	NBC R64/65 EIV/9	Nelson Bay Cave	South Africa	Southern Africa	Newly presented	2660	2796	2796	4	4.23	1.665	1.49	Inskeep and Vogel 1985; Inskeep 1987
776	NBC R64/65 EV/13	Nelson Bay Cave	South Africa	Southern Africa	Newly presented			2500	5	3.815	1.435	1.36	Inskeep and Vogel 1985; Inskeep 1987
777	NBC R64/65 EV/16	Nelson Bay Cave	South Africa	Southern Africa	Newly presented			2500	5	4.16	2.125	1.455	Inskeep and Vogel 1985; Inskeep 1987
778	NBC R65.66 AI BOB #1	Nelson Bay Cave	South Africa	Southern Africa	Newly presented	2560	2609	2609	4	5.615	2.365	1.47	Inskeep and Vogel 1985; Inskeep 1987
779	NBC R65.66 AI BOB #2	Nelson Bay Cave	South Africa	Southern Africa	Newly presented	2560	2609	2609	4	4.435	1.79	1.155	Inskeep and Vogel 1985; Inskeep 1987
780	NBC R65.66 AO BOB #1	Nelson Bay Cave	South Africa	Southern Africa	Newly presented	2560	2609	2609	4	4.88	2.04	1.67	Inskeep and Vogel 1985; Inskeep 1987
781	NBC R65.66 AO BOB #2	Nelson Bay Cave	South Africa	Southern Africa	Newly presented	2560	2609	2609	4	4.14	1.605	1.585	Inskeep and Vogel 1985; Inskeep 1987
782	NBC R65.66 BI BOB #2	Nelson Bay Cave	South Africa	Southern Africa	Newly presented	2560	2609	2609	4	4.93	1.65	1.45	Inskeep and Vogel 1985; Inskeep 1987
783	NBC R65.66 BI BOB #3	Nelson Bay Cave	South Africa	Southern Africa	Newly presented	2560	2609	2609	4	4.275	1.61	1.13	Inskeep and Vogel 1985; Inskeep 1987
784	NBC R65.66 BII ALEX	Nelson Bay Cave	South Africa	Southern Africa	Newly presented	650	611	611	5	4.75	2.735	1.48	Inskeep and Vogel 1985; Inskeep 1987
785	NBC R65/66 20.1.66 Y0 CEDRIC #	Nelson Bay Cave	South Africa	Southern Africa	Newly presented			2400	5	4.66	1.685	1.195	Inskeep and Vogel 1985; Inskeep 1987
786	NBC R65/66 20.1.66 Y0 CEDRIC #	Nelson Bay Cave	South Africa	Southern Africa	Newly presented			2400	5	4.55	1.53	1.645	Inskeep and Vogel 1985; Inskeep 1987
787	NBC R65/66 20.1.66 Y0 CEDRIC #	Nelson Bay Cave	South Africa	Southern Africa	Newly presented			2400	5	5.325	1.78	1.735	Inskeep and Vogel 1985; Inskeep 1987
788	NBC R65/66 21.12.65 AII BILL #	Nelson Bay Cave	South Africa	Southern Africa	Newly presented	850	757	757	5	4.755	2.45	1.32	Inskeep and Vogel 1985; Inskeep 1987
789	NBC R65/66 21.12.65 AII BILL #	Nelson Bay Cave	South Africa	Southern Africa	Newly presented	850	757	757	5	4.585	2.505	1.625	Inskeep and Vogel 1985; Inskeep 1987
790	NBC R65/66 24.1.66 BI DAVID #1	Nelson Bay Cave	South Africa	Southern Africa	Newly presented	2970	3116	3116	4	4.905	1.52	1.685	Inskeep and Vogel 1985; Inskeep 1987
791	NBC R65/66 24.1.66 BI DAVID #2	Nelson Bay Cave	South Africa	Southern Africa	Newly presented	2970	3116	3116	4	4.895	1.895	1.45	Inskeep and Vogel 1985; Inskeep 1987
792	NBC R65/66 24.1.66 BI DAVID #3	Nelson Bay Cave	South Africa	Southern Africa	Newly presented	2970	3116	3116	4	4.885	1.375	1.605	Inskeep and Vogel 1985; Inskeep 1987
793	NBC R65/66 24.1.66 BI DAVID #4	Nelson Bay Cave	South Africa	Southern Africa	Newly presented	2970	3116	3116	4	4.81	1.385	1.66	Inskeep and Vogel 1985; Inskeep 1987
794	NBC R65/66 24.1.66 BI DAVID #5	Nelson Bay Cave	South Africa	Southern Africa	Newly presented	2970	3116	3116	4	4.585	1.77	1.43	Inskeep and Vogel 1985; Inskeep 1987
795	NBC R65/66 A0 BETTY #1	Nelson Bay Cave	South Africa	Southern Africa	Newly presented	455	507	507	5	5.24	1.495	1.805	Inskeep and Vogel 1985; Inskeep 1987
796	NBC R65/66 A0 BETTY #2	Nelson Bay Cave	South Africa	Southern Africa	Newly presented	455	507	507	5	5.32	2.585	1.22	Inskeep and Vogel 1985; Inskeep 1987
797	NBC R65/66 A0 BETTY #3	Nelson Bay Cave	South Africa	Southern Africa	Newly presented	455	507	507	5	5.265	1.56	1.84	Inskeep and Vogel 1985; Inskeep 1987
798	NBC R65/66 A0 BETTY #4	Nelson Bay Cave	South Africa	Southern Africa	Newly presented	455	507	507	5	4.54	1.78	1.505	Inskeep and Vogel 1985; Inskeep 1987
799	NBC R65/66 A0 BETTY #5	Nelson Bay Cave	South Africa	Southern Africa	Newly presented	455	507	507	5	4.735	2.64	1.445	Inskeep and Vogel 1985; Inskeep 1987
800	NBC R65/66 A0 BETTY #6	Nelson Bay Cave	South Africa	Southern Africa	Newly presented	455	507	507	5	4.405	2.085	1.275	Inskeep and Vogel 1985; Inskeep 1987
801	NBC R65/66 A0 DAN #1	Nelson Bay Cave	South Africa	Southern Africa	Newly presented	2925	3067	3067	4	5.135	1.67	1.665	Inskeep and Vogel 1985; Inskeep 1987
802	NBC R65/66 A0 DAN #2	Nelson Bay Cave	South Africa	Southern Africa	Newly presented	2925	3067	3067	4	5.08	1.92	1.465	Inskeep and Vogel 1985; Inskeep 1987
803	NBC R65/66 A0 DAN #3	Nelson Bay Cave	South Africa	Southern Africa	Newly presented	2925	3067	3067	4	4.21	1.685	1.365	Inskeep and Vogel 1985; Inskeep 1987
804	NBC R65/66 A0 DAN #4	Nelson Bay Cave	South Africa	Southern Africa	Newly presented	2925	3067	3067	4	3.965	1.68	1.145	Inskeep and Vogel 1985; Inskeep 1987
805	NBC R65/66 AI BABS #1	Nelson Bay Cave	South Africa	Southern Africa	Newly presented			1000	5	5.92	2.245	1.89	Inskeep and Vogel 1985; Inskeep 1987
806	NBC R65/66 AI BABS #2	Nelson Bay Cave	South Africa	Southern Africa	Newly presented			1000	5	5.035	2.435	1.405	Inskeep and Vogel 1985; Inskeep 1987
807	NBC R65/66 AI BABS #3	Nelson Bay Cave	South Africa	Southern Africa	Newly presented			1000	5	4.58	2.485	1.44	Inskeep and Vogel 1985; Inskeep 1987
808	NBC R65/66 AI BABS #4	Nelson Bay Cave	South Africa	Southern Africa	Newly presented			1000	5	4.475	2.415	1.28	Inskeep and Vogel 1985; Inskeep 1987
809	NBC R65/66 AI BABS #5	Nelson Bay Cave	South Africa	Southern Africa	Newly presented			1000	5	4.31	1.355	1.3	Inskeep and Vogel 1985; Inskeep 1987
810	NBC R65/66 AI BABS #6	Nelson Bay Cave	South Africa	Southern Africa	Newly presented			1000	5	3	1.4	0.73	Inskeep and Vogel 1985; Inskeep 1987
811	NBC R65/66 AI BETTY #1	Nelson Bay Cave	South Africa	Southern Africa	Newly presented	455	507	507	5	5.78	2.5	1.39	Inskeep and Vogel 1985; Inskeep 1987
812	NBC R65/66 AI BETTY #2	Nelson Bay Cave	South Africa	Southern Africa	Newly presented	455	507	507	5	5.42	2.725	1.735	Inskeep and Vogel 1985; Inskeep 1987
813	NBC R65/66 AI BETTY #3	Nelson Bay Cave	South Africa	Southern Africa	Newly presented	455	507	507	5	4.995	2.255	1.485	Inskeep and Vogel 1985; Inskeep 1987
814	NBC R65/66 AI BETTY #4	Nelson Bay Cave	South Africa	Southern Africa	Newly presented	455	507	507	5	4.93	2.525	1.56	Inskeep and Vogel 1985; Inskeep 1987
815	NBC R65/66 AI BETTY #5	Nelson Bay Cave	South Africa	Southern Africa	Newly presented	455	507	507	5	4.675	2.67	1.245	Inskeep and Vogel 1985; Inskeep 1987
816	NBC R65/66 AI BETTY #6	Nelson Bay Cave	South Africa	Southern Africa	Newly presented	455	507	507	5	4.875	2.455	1.73	Inskeep and Vogel 1985; Inskeep 1987
817	NBC R65/66 AI BETTY #7	Nelson Bay Cave	South Africa	Southern Africa	Newly presented	455	507	507	5	4.25	2.195	1.3	Inskeep and Vogel 1985; Inskeep 1987
818	NBC R65/66 AI BETTY #8	Nelson Bay Cave	South Africa	Southern Africa	Newly presented	455	507	507	5	4.36	2.535	1.155	Inskeep and Vogel 1985; Inskeep 1987
819	NBC R65/66 AI BETTY #9	Nelson Bay Cave	South Africa	Southern Africa	Newly presented	455	507	507	5	4.115	2.235	1.145	Inskeep and Vogel 1985; Inskeep 1987
820	NBC R65/66 AI BILL #10	Nelson Bay Cave	South Africa	Southern Africa	Newly presented	850	611	611	5	4.545	2.47	1.52	Inskeep and Vogel 1985; Inskeep 1987
821	NBC R65/66 AI BILL #11	Nelson Bay Cave	South Africa	Southern Africa	Newly presented	850	611	611	5	4.455	2.46	1.59	Inskeep and Vogel 1985; Inskeep 1987
822	NBC R65/66 AI BILL #12	Nelson Bay Cave	South Africa	Southern Africa	Newly presented	850	611	611	5	4.555	2.565	1.385	Inskeep and Vogel 1985; Inskeep 1987
823	NBC R65/66 AI BILL #13	Nelson Bay Cave	South Africa	Southern Africa	Newly presented	850	611	611	5	4.53	2.52	1.455	Inskeep and Vogel 1985; Inskeep 1987
824	NBC R65/66 AI BILL #14	Nelson Bay Cave	South Africa	Southern Africa	Newly presented	850	611	611	5	4.18	2.35	1.355	Inskeep and Vogel 1985; Inskeep 1987
825	NBC R65/66 AI BILL #15	Nelson Bay Cave	South Africa	Southern Africa	Newly presented	850	611	611	5	5.53	2.61	1.265	Inskeep and Vogel 1985; Inskeep 1987
826	NBC R65/66 AI BILL #16	Nelson Bay Cave	South Africa	Southern Africa	Newly presented	850	611	611	5	4.38	2.78	1.305	Inskeep and Vogel 1985; Inskeep 1987
827	NBC R65/66 AI BILL #17	Nelson Bay Cave	South Africa	Southern Africa	Newly presented	850	611	611	5	4.33	2.47	1.31	Inskeep and Vogel 1985; Inskeep 1987
828	NBC R65/66 AI BILL #18	Nelson Bay Cave	South Africa	Southern Africa	Newly presented	850	611	611	5	4.23	2.145	1.22	Inskeep and Vogel 1985; Inskeep 1987
829	NBC R65/66 AI BILL #19	Nelson Bay Cave	South Africa	Southern Africa	Newly presented	850	611	611	5	4.12	1.64	1.165	Inskeep and Vogel 1985; Inskeep 1987
830	NBC R65/66 AI BILL #2	Nelson Bay Cave	South Africa	Southern Africa	Newly presented	850	611	611	5	5.595	3.215	1.525	Inskeep and Vogel 1985; Inskeep 1987
831	NBC R65/66 AI BILL #20	Nelson Bay Cave	South Africa	Southern Africa	Newly presented	850	611	611	5	3.865	2.035	1.625	Inskeep and Vogel 1985; Inskeep 1987
832	NBC R65/66 AI BILL #21	Nelson Bay Cave	South Africa	Southern Africa	Newly presented	850	611	611	5	3.64	1.115	1.495	Inskeep and Vogel 1985; Inskeep 1987
833	NBC R65/66 AI BILL #22	Nelson Bay Cave	South Africa	Southern Africa	Newly presented	850	611	611	5	3.6	1.07	1.51	Inskeep and Vogel 1985; Inskeep 1987
834	NBC R65/66 AI BILL #3	Nelson Bay Cave	South Africa	Southern Africa	Newly presented	850	611	611	5	5.175	2.96	1.625	Inskeep and Vogel 1985; Inskeep 1987
835	NBC R65/66 AI BILL #4	Nelson Bay Cave	South Africa	Southern Africa	Newly presented	850	611	611	5	6.48	3.335	1.475	Inskeep and Vogel 1985; Inskeep 1987
836	NBC R65/66 AI BILL #5	Nelson Bay Cave	South Africa	Southern Africa	Newly presented	850	611	611	5	4.925	2.475	1.42	Inskeep and Vogel 1985; Inskeep 1987
837	NBC R65/66 AI BILL #6	Nelson Bay Cave	South Africa	Southern Africa	Newly presented	850	611	611	5	4.615	2.635	1.33	Inskeep and Vogel 1985; Inskeep 1987
838	NBC R65/66 AI BILL #7	Nelson Bay Cave	South Africa	Southern Africa	Newly presented	850	611	611	5	5.97	2.77	1.635	Inskeep and Vogel 1985; Inskeep 1987
839	NBC R65/66 AI BILL #8	Nelson Bay Cave	South Africa	Southern Africa	Newly presented	850	611	611	5	4.52	2.6	1.335	Inskeep and Vogel 1985; Inskeep 1987
840	NBC R65/66 AI BILL #9	Nelson Bay Cave	South Africa	Southern Africa	Newly presented	850	611	611	5	4.74	2.645	1.305	Inskeep and Vogel 1985; Inskeep 1987
841	NBC R65/66 AI BONNIE #1	Nelson Bay Cave	South Africa	Southern Africa	Newly presented	2085	2067	2067	5	7.29	1.91	1.69	Inskeep and Vogel 1985; Inskeep 1987
842	NBC R65/66 AI BONNIE #2	Nelson Bay Cave	South Africa	Southern Africa	Newly presented	2085	2067	2067	5	4.835	1.645	1.545	Inskeep and Vogel 1985; Inskeep 1987
843	NBC R65/66 AI BONNIE #3	Nelson Bay Cave	South Africa	Southern Africa	Newly presented	2085	2067	2067	5	4.56	1.73	1.55	Inskeep and Vogel 1985; Inskeep 1987
844	NBC R65/66 AI BONNIE #4	Nelson Bay Cave	South Africa	Southern Africa	Newly presented	2085	2067	2067	5	4.24	1.405	1.575	Inskeep and Vogel 1985; Inskeep 1987
845	NBC R65/66 AI DAN #1	Nelson Bay Cave	South Africa	Southern Africa	Newly presented	2925	3067	3067	4	4.575	1.625	1.69	Inskeep and Vogel 1985; Inskeep 1987
846	NBC R65/66 AI DAN #2	Nelson Bay Cave	South Africa	Southern Africa	Newly presented	2925	3067	3067	4	4.78	1.845	1.195	Inskeep and Vogel 1985; Inskeep 1987
847	NBC R65/66 AI DAN #3	Nelson Bay Cave	South Africa	Southern Africa	Newly presented	2925	3067	3067	4	4.535	1.315	1.78	Inskeep and Vogel 1985; Inskeep 1987
848	NBC R65/66 AII BERT #1	Nelson Bay Cave	South Africa	Southern Africa	Newly presented	2950	3098	3098	4	4.44	1.89	1.16	Inskeep and Vogel 1985; Inskeep 1987
849	NBC R65/66 AII BERT #2	Nelson Bay Cave	South Africa	Southern Africa	Newly presented	2950	3098	3098	4	4.315	1.61	1.445	Inskeep and Vogel 1985; Inskeep 1987
850	NBC R65/66 AII BERT #3	Nelson Bay Cave	South Africa	Southern Africa	Newly presented	2950	3098	3098	4	3.37	1.595	1.42	Inskeep and Vogel 1985; Inskeep 1987
851	NBC R65/66 AII DICK	Nelson Bay Cave	South Africa	Southern Africa	Newly presented			2800	4	4.58	1.625	1.47	Inskeep and Vogel 1985; Inskeep 1987
852	NBC R65/66 AIII CLARA #1	Nelson Bay Cave	South Africa	Southern Africa	Newly presented			2800	4	4.19	1.84	1.125	Inskeep and Vogel 1985; Inskeep 1987
853	NBC R65/66 AIII CLARA #2	Nelson Bay Cave	South Africa	Southern Africa	Newly presented			2800	4	3.48	N/A	1.31	Inskeep and Vogel 1985; Inskeep 1987
854	NBC R65/66 AO CHARLES #1	Nelson Bay Cave	South Africa	Southern Africa	Newly presented			2400	5	4.53	2.03	1.215	Inskeep and Vogel 1985; Inskeep 1987
855	NBC R65/66 AO CHARLES #10&11	Nelson Bay Cave	South Africa	Southern Africa	Newly presented			2400	5	3.575	1.42	1.15	Inskeep and Vogel 1985; Inskeep 1987
856	NBC R65/66 AO CHARLES #2	Nelson Bay Cave	South Africa	Southern Africa	Newly presented			2400	5	4.455	1.83	1.505	Inskeep and Vogel 1985; Inskeep 1987
857	NBC R65/66 AO CHARLES #3	Nelson Bay Cave	South Africa	Southern Africa	Newly presented			2400	5	4.425	1.79	1.24	Inskeep and Vogel 1985; Inskeep 1987
858	NBC R65/66 AO CHARLES #4	Nelson Bay Cave	South Africa	Southern Africa	Newly presented			2400	5	3.975	1.59	1.335	Inskeep and Vogel 1985; Inskeep 1987
859	NBC R65/66 AO CHARLES #5	Nelson Bay Cave	South Africa	Southern Africa	Newly presented			2400	5	4.015	1.555	1.32	Inskeep and Vogel 1985; Inskeep 1987
860	NBC R65/66 AO CHARLES #6	Nelson Bay Cave	South Africa	Southern Africa	Newly presented			2400	5	3.76	1.25	1.715	Inskeep and Vogel 1985; Inskeep 1987
861	NBC R65/66 AO CHARLES #7	Nelson Bay Cave	South Africa	Southern Africa	Newly presented			2400	5	3.69	1.705	1.275	Inskeep and Vogel 1985; Inskeep 1987
862	NBC R65/66 AO CHARLES #8	Nelson Bay Cave	South Africa	Southern Africa	Newly presented			2400	5	3.655	1.66	1.19	Inskeep and Vogel 1985; Inskeep 1987
863	NBC R65/66 AO CHARLES #9	Nelson Bay Cave	South Africa	Southern Africa	Newly presented			2400	5	2.995	1.02	1.175	Inskeep and Vogel 1985; Inskeep 1987
864	NBC R65/66 BI BETTY #1	Nelson Bay Cave	South Africa	Southern Africa	Newly presented	455	507	507	5	5.845	1.97	1.635	Inskeep and Vogel 1985; Inskeep 1987
865	NBC R65/66 BI BETTY #2	Nelson Bay Cave	South Africa	Southern Africa	Newly presented	455	507	507	5	4.585	2.51	1.085	Inskeep and Vogel 1985; Inskeep 1987
866	NBC R65/66 BI BETTY #3	Nelson Bay Cave	South Africa	Southern Africa	Newly presented	455	507	507	5	4.44	1.47	1.4	Inskeep and Vogel 1985; Inskeep 1987
867	NBC R65/66 BI BETTY #4	Nelson Bay Cave	South Africa	Southern Africa	Newly presented	455	507	507	5	4.48	2.515	1.5	Inskeep and Vogel 1985; Inskeep 1987
868	NBC R65/66 BI BETTY #5	Nelson Bay Cave	South Africa	Southern Africa	Newly presented	455	507	507	5	3.41	1.235	1.55	Inskeep and Vogel 1985; Inskeep 1987
869	NBC R65/66 BII BOB	Nelson Bay Cave	South Africa	Southern Africa	Newly presented	2560	2609	2609	4	3.15	1.72	1.115	Inskeep and Vogel 1985; Inskeep 1987
870	NBC R65/66 BII CARMEL #1	Nelson Bay Cave	South Africa	Southern Africa	Newly presented			2800	4	5.58	1.64	1.37	Inskeep and Vogel 1985; Inskeep 1987
871	NBC R65/66 BII CARMEL #2	Nelson Bay Cave	South Africa	Southern Africa	Newly presented			2800	4	5.065	2.21	1.18	Inskeep and Vogel 1985; Inskeep 1987
872	NBC R65/66 BII CHRIS #1	Nelson Bay Cave	South Africa	Southern Africa	Newly presented			2800	4	4.8	1.68	1.38	Inskeep and Vogel 1985; Inskeep 1987
873	NBC R65/66 BII CHRIS #2	Nelson Bay Cave	South Africa	Southern Africa	Newly presented			2800	4	4.725	1.58	1.465	Inskeep and Vogel 1985; Inskeep 1987
874	NBC R65/66 BII CHRIS #3	Nelson Bay Cave	South Africa	Southern Africa	Newly presented			2800	4	3.62	1.585	1.39	Inskeep and Vogel 1985; Inskeep 1987
875	NBC R65/66 BII DAN #1	Nelson Bay Cave	South Africa	Southern Africa	Newly presented	2925	3067	3067	4	4.68	1.495	1.595	Inskeep and Vogel 1985; Inskeep 1987
876	NBC R65/66 BII DAN #2	Nelson Bay Cave	South Africa	Southern Africa	Newly presented	2925	3067	3067	4	4.515	1.94	1.51	Inskeep and Vogel 1985; Inskeep 1987
877	NBC R65/66 BII DAN #3	Nelson Bay Cave	South Africa	Southern Africa	Newly presented	2925	3067	3067	4	4.31	1.66	1.67	Inskeep and Vogel 1985; Inskeep 1987
878	NBC R65/66 BII DAN #4	Nelson Bay Cave	South Africa	Southern Africa	Newly presented	2925	3067	3067	4	3.9	1.345	1.445	Inskeep and Vogel 1985; Inskeep 1987
879	NBC R65/66 BII DAN #5	Nelson Bay Cave	South Africa	Southern Africa	Newly presented	2925	3067	3067	4	3.845	1.59	1.215	Inskeep and Vogel 1985; Inskeep 1987
880	NBC R65/66 BII DAN #6	Nelson Bay Cave	South Africa	Southern Africa	Newly presented	2925	3067	3067	4	5.11	2.26	1.25	Inskeep and Vogel 1985; Inskeep 1987
881	NBC R65/66 BII DAVID #1	Nelson Bay Cave	South Africa	Southern Africa	Newly presented	2970	3116	3116	4	4.795	1.47	1.37	Inskeep and Vogel 1985; Inskeep 1987
882	NBC R65/66 BII DAVID #2	Nelson Bay Cave	South Africa	Southern Africa	Newly presented	2970	3116	3116	4	4.91	1.53	1.48	Inskeep and Vogel 1985; Inskeep 1987
883	NBC R65/66 BII DAVID #3	Nelson Bay Cave	South Africa	Southern Africa	Newly presented	2970	3116	3116	4	4.48	1.74	1.23	Inskeep and Vogel 1985; Inskeep 1987
884	NBC R65/66 BIII BERT #4	Nelson Bay Cave	South Africa	Southern Africa	Newly presented	2950	3098	3098	4	4.425	1.835	1.09	Inskeep and Vogel 1985; Inskeep 1987
885	NBC R65/66 BIII BERT #5	Nelson Bay Cave	South Africa	Southern Africa	Newly presented	2950	3098	3098	4	3.545	1.6	1.415	Inskeep and Vogel 1985; Inskeep 1987
886	NBC R65/66 BIII BERT #6	Nelson Bay Cave	South Africa	Southern Africa	Newly presented	2950	3098	3098	4	3.355	1.355	1.42	Inskeep and Vogel 1985; Inskeep 1987
887	NBC R65/66 BIII CARMEL	Nelson Bay Cave	South Africa	Southern Africa	Newly presented			2800	4	3.785	1.395	1.57	Inskeep and Vogel 1985; Inskeep 1987
888	NBC R65/66 BIII CHRIS #1	Nelson Bay Cave	South Africa	Southern Africa	Newly presented			2800	4	4.26	1.79	1.22	Inskeep and Vogel 1985; Inskeep 1987
889	NBC R65/66 BIII CHRIS #2	Nelson Bay Cave	South Africa	Southern Africa	Newly presented			2800	4	4.175	1.755	1.315	Inskeep and Vogel 1985; Inskeep 1987
890	NBC R65/66 BIII DAN #1	Nelson Bay Cave	South Africa	Southern Africa	Newly presented	2925	3067	3067	4	4.63	1.625	1.495	Inskeep and Vogel 1985; Inskeep 1987
891	NBC R65/66 BIII DAN #2	Nelson Bay Cave	South Africa	Southern Africa	Newly presented	2925	3067	3067	4	4.17	1.885	1.095	Inskeep and Vogel 1985; Inskeep 1987
892	NBC R65/66 CIII BERT	Nelson Bay Cave	South Africa	Southern Africa	Newly presented	2950	3098	3098	4	4.81	2.05	1.785	Inskeep and Vogel 1985; Inskeep 1987
893	NBC R65/66 CIII CHRIS #1	Nelson Bay Cave	South Africa	Southern Africa	Newly presented			2800	4	5.21	1.88	1.46	Inskeep and Vogel 1985; Inskeep 1987
894	NBC R65/66 CIII CHRIS #2	Nelson Bay Cave	South Africa	Southern Africa	Newly presented			2800	4	4.725	1.735	1.38	Inskeep and Vogel 1985; Inskeep 1987
895	NBC R65/66 CIII CHRIS #3	Nelson Bay Cave	South Africa	Southern Africa	Newly presented			2800	4	4.305	1.46	1.195	Inskeep and Vogel 1985; Inskeep 1987
896	NBC R65/66 CIII CHRIS #4	Nelson Bay Cave	South Africa	Southern Africa	Newly presented			2800	4	4.455	1.48	1.55	Inskeep and Vogel 1985; Inskeep 1987
897	NBC R65/66 CIII CHRIS #5	Nelson Bay Cave	South Africa	Southern Africa	Newly presented			2800	4	4.335	1.8	1.455	Inskeep and Vogel 1985; Inskeep 1987
898	NBC R65/66 CIII CHRIS #6	Nelson Bay Cave	South Africa	Southern Africa	Newly presented			2800	4	4.425	1.79	1.26	Inskeep and Vogel 1985; Inskeep 1987
899	NBC R65/66 CIII CHRIS #7	Nelson Bay Cave	South Africa	Southern Africa	Newly presented			2800	4	4.285	2.245	1.125	Inskeep and Vogel 1985; Inskeep 1987
900	NBC R65/66 CIII CHRIS #8	Nelson Bay Cave	South Africa	Southern Africa	Newly presented			2800	4	3.855	1.565	1.165	Inskeep and Vogel 1985; Inskeep 1987
901	NBC R65/66 Y0 BETTY #1	Nelson Bay Cave	South Africa	Southern Africa	Newly presented	455	507	507	5	8	3.44	1.51	Inskeep and Vogel 1985; Inskeep 1987
902	NBC R65/66 Y0 BETTY #10	Nelson Bay Cave	South Africa	Southern Africa	Newly presented	455	507	507	5	4.2	1.695	1.44	Inskeep and Vogel 1985; Inskeep 1987
903	NBC R65/66 Y0 BETTY #11	Nelson Bay Cave	South Africa	Southern Africa	Newly presented	455	507	507	5	4.065	1.83	1.245	Inskeep and Vogel 1985; Inskeep 1987
904	NBC R65/66 Y0 BETTY #12	Nelson Bay Cave	South Africa	Southern Africa	Newly presented	455	507	507	5	3.97	1.465	1.25	Inskeep and Vogel 1985; Inskeep 1987
905	NBC R65/66 Y0 BETTY #13	Nelson Bay Cave	South Africa	Southern Africa	Newly presented	455	507	507	5	3.835	1.795	1.425	Inskeep and Vogel 1985; Inskeep 1987
906	NBC R65/66 Y0 BETTY #14	Nelson Bay Cave	South Africa	Southern Africa	Newly presented	455	507	507	5	3.87	1.74	1.355	Inskeep and Vogel 1985; Inskeep 1987
907	NBC R65/66 Y0 BETTY #15	Nelson Bay Cave	South Africa	Southern Africa	Newly presented	455	507	507	5	3.88	1.705	1.085	Inskeep and Vogel 1985; Inskeep 1987
908	NBC R65/66 Y0 BETTY #16	Nelson Bay Cave	South Africa	Southern Africa	Newly presented	455	507	507	5	3.39	1.435	1.19	Inskeep and Vogel 1985; Inskeep 1987
909	NBC R65/66 Y0 BETTY #17	Nelson Bay Cave	South Africa	Southern Africa	Newly presented	455	507	507	5	3.595	1.355	1.07	Inskeep and Vogel 1985; Inskeep 1987
910	NBC R65/66 Y0 BETTY #3	Nelson Bay Cave	South Africa	Southern Africa	Newly presented	455	507	507	5	4.91	2.395	1.675	Inskeep and Vogel 1985; Inskeep 1987
911	NBC R65/66 Y0 BETTY #5	Nelson Bay Cave	South Africa	Southern Africa	Newly presented	455	507	507	5	5.01	1.895	1.585	Inskeep and Vogel 1985; Inskeep 1987
912	NBC R65/66 Y0 BETTY #6	Nelson Bay Cave	South Africa	Southern Africa	Newly presented	455	507	507	5	4.69	1.55	1.475	Inskeep and Vogel 1985; Inskeep 1987
913	NBC R65/66 Y0 BETTY #7	Nelson Bay Cave	South Africa	Southern Africa	Newly presented	455	507	507	5	4.26	1.59	1.505	Inskeep and Vogel 1985; Inskeep 1987
914	NBC R65/66 Y0 BETTY #8	Nelson Bay Cave	South Africa	Southern Africa	Newly presented	455	507	507	5	4.125	1.605	1.09	Inskeep and Vogel 1985; Inskeep 1987
915	NBC R65/66 Y0 BETTY #9	Nelson Bay Cave	South Africa	Southern Africa	Newly presented	455	507	507	5	4.12	1.31	1.63	Inskeep and Vogel 1985; Inskeep 1987
916	NBC R65/66 YI BETTY#1	Nelson Bay Cave	South Africa	Southern Africa	Newly presented	455	507	507	5	5.245	2.1	1.545	Inskeep and Vogel 1985; Inskeep 1987
917	NBC R65/66 YI BETTY#10	Nelson Bay Cave	South Africa	Southern Africa	Newly presented	455	507	507	5	4.11	1.625	1.325	Inskeep and Vogel 1985; Inskeep 1987
918	NBC R65/66 YI BETTY#11	Nelson Bay Cave	South Africa	Southern Africa	Newly presented	455	507	507	5	4.005	1.65	1.37	Inskeep and Vogel 1985; Inskeep 1987
919	NBC R65/66 YI BETTY#12	Nelson Bay Cave	South Africa	Southern Africa	Newly presented	455	507	507	5	4.13	1.435	1.49	Inskeep and Vogel 1985; Inskeep 1987
920	NBC R65/66 YI BETTY#13	Nelson Bay Cave	South Africa	Southern Africa	Newly presented	455	507	507	5	4.155	1.37	1.43	Inskeep and Vogel 1985; Inskeep 1987
921	NBC R65/66 YI BETTY#14	Nelson Bay Cave	South Africa	Southern Africa	Newly presented	455	507	507	5	3.98	1.69	1.405	Inskeep and Vogel 1985; Inskeep 1987
922	NBC R65/66 YI BETTY#15	Nelson Bay Cave	South Africa	Southern Africa	Newly presented	455	507	507	5	3.925	1.545	1.405	Inskeep and Vogel 1985; Inskeep 1987
923	NBC R65/66 YI BETTY#16	Nelson Bay Cave	South Africa	Southern Africa	Newly presented	455	507	507	5	3.745	1.23	1.535	Inskeep and Vogel 1985; Inskeep 1987
924	NBC R65/66 YI BETTY#17	Nelson Bay Cave	South Africa	Southern Africa	Newly presented	455	507	507	5	4.005	2.075	0.87	Inskeep and Vogel 1985; Inskeep 1987
925	NBC R65/66 YI BETTY#18	Nelson Bay Cave	South Africa	Southern Africa	Newly presented	455	507	507	5	3.905	1.53	1.4	Inskeep and Vogel 1985; Inskeep 1987
926	NBC R65/66 YI BETTY#19	Nelson Bay Cave	South Africa	Southern Africa	Newly presented	455	507	507	5	3.715	1.665	1.43	Inskeep and Vogel 1985; Inskeep 1987
927	NBC R65/66 YI BETTY#2	Nelson Bay Cave	South Africa	Southern Africa	Newly presented	455	507	507	5	4.705	2.705	1.375	Inskeep and Vogel 1985; Inskeep 1987
928	NBC R65/66 YI BETTY#20	Nelson Bay Cave	South Africa	Southern Africa	Newly presented	455	507	507	5	3.71	2.135	0.89	Inskeep and Vogel 1985; Inskeep 1987
929	NBC R65/66 YI BETTY#21	Nelson Bay Cave	South Africa	Southern Africa	Newly presented	455	507	507	5	3.53	1.6	1.34	Inskeep and Vogel 1985; Inskeep 1987
930	NBC R65/66 YI BETTY#22	Nelson Bay Cave	South Africa	Southern Africa	Newly presented	455	507	507	5	3.51	1.51	1.15	Inskeep and Vogel 1985; Inskeep 1987
931	NBC R65/66 YI BETTY#23	Nelson Bay Cave	South Africa	Southern Africa	Newly presented	455	507	507	5	3.51	1.52	0.985	Inskeep and Vogel 1985; Inskeep 1987
932	NBC R65/66 YI BETTY#24	Nelson Bay Cave	South Africa	Southern Africa	Newly presented	455	507	507	5	3.425	1.285	1.095	Inskeep and Vogel 1985; Inskeep 1987
933	NBC R65/66 YI BETTY#25	Nelson Bay Cave	South Africa	Southern Africa	Newly presented	455	507	507	5	3.245	1.275	1.19	Inskeep and Vogel 1985; Inskeep 1987
934	NBC R65/66 YI BETTY#26	Nelson Bay Cave	South Africa	Southern Africa	Newly presented	455	507	507	5	3.155	1.42	1.435	Inskeep and Vogel 1985; Inskeep 1987
935	NBC R65/66 YI BETTY#3	Nelson Bay Cave	South Africa	Southern Africa	Newly presented	455	507	507	5	4.835	2.005	1.595	Inskeep and Vogel 1985; Inskeep 1987
936	NBC R65/66 YI BETTY#4	Nelson Bay Cave	South Africa	Southern Africa	Newly presented	455	507	507	5	4.73	2.06	1.425	Inskeep and Vogel 1985; Inskeep 1987
937	NBC R65/66 YI BETTY#5	Nelson Bay Cave	South Africa	Southern Africa	Newly presented	455	507	507	5	4.795	2.305	1.415	Inskeep and Vogel 1985; Inskeep 1987
938	NBC R65/66 YI BETTY#6	Nelson Bay Cave	South Africa	Southern Africa	Newly presented	455	507	507	5	4.49	2.135	1.11	Inskeep and Vogel 1985; Inskeep 1987
939	NBC R65/66 YI BETTY#7	Nelson Bay Cave	South Africa	Southern Africa	Newly presented	455	507	507	5	4.57	1.705	1.595	Inskeep and Vogel 1985; Inskeep 1987
940	NBC R65/66 YI BETTY#8	Nelson Bay Cave	South Africa	Southern Africa	Newly presented	455	507	507	5	4.57	2.22	1.145	Inskeep and Vogel 1985; Inskeep 1987
941	NBC R65/66 YI BETTY#9	Nelson Bay Cave	South Africa	Southern Africa	Newly presented	455	507	507	5	4.32	1.45	1.255	Inskeep and Vogel 1985; Inskeep 1987
942	NBC R65/66 YI DAN #1	Nelson Bay Cave	South Africa	Southern Africa	Newly presented	2925	3067	3067	4	5.185	1.765	1.47	Inskeep and Vogel 1985; Inskeep 1987
943	NBC R65/66 YI DAN #2	Nelson Bay Cave	South Africa	Southern Africa	Newly presented	2925	3067	3067	4	5.265	1.695	1.84	Inskeep and Vogel 1985; Inskeep 1987
944	NBC R65/66 YI DAN #3	Nelson Bay Cave	South Africa	Southern Africa	Newly presented	2925	3067	3067	4	5.215	2.015	1.45	Inskeep and Vogel 1985; Inskeep 1987
945	NBC R65/66 YI DAN #4	Nelson Bay Cave	South Africa	Southern Africa	Newly presented	2925	3067	3067	4	5.46	2.125	1.295	Inskeep and Vogel 1985; Inskeep 1987
946	NBC R65/66 YI DAN #5	Nelson Bay Cave	South Africa	Southern Africa	Newly presented	2925	3067	3067	4	5.12	1.89	1.335	Inskeep and Vogel 1985; Inskeep 1987
947	NBC R65/66 YI DAN #6	Nelson Bay Cave	South Africa	Southern Africa	Newly presented	2925	3067	3067	4	5.025	1.69	1.48	Inskeep and Vogel 1985; Inskeep 1987
948	NBC R65/66 YIII CLARA	Nelson Bay Cave	South Africa	Southern Africa	Newly presented			2800	4	4.22	1.79	1.3	Inskeep and Vogel 1985; Inskeep 1987
949	NBC R65/66 YO BRETT #1	Nelson Bay Cave	South Africa	Southern Africa	Newly presented			1500	5	5.15	2.09	1.685	Inskeep and Vogel 1985; Inskeep 1987
950	NBC R65/66 YO BRETT #2	Nelson Bay Cave	South Africa	Southern Africa	Newly presented			1500	5	4.01	1.415	1.7	Inskeep and Vogel 1985; Inskeep 1987
951	NBC R65/66 YO BRETT #3	Nelson Bay Cave	South Africa	Southern Africa	Newly presented			1500	5	3.92	1.345	1.685	Inskeep and Vogel 1985; Inskeep 1987
952	NBC R65/66 YO BRETT #4	Nelson Bay Cave	South Africa	Southern Africa	Newly presented			1500	5	3.975	1.66	1.555	Inskeep and Vogel 1985; Inskeep 1987
953	NBC R66 YI BRETT/BONNIE #1	Nelson Bay Cave	South Africa	Southern Africa	Newly presented	1930	1859	1859	5	8.295	2.42	1.335	Inskeep and Vogel 1985; Inskeep 1987
954	NBC R66 YI BRETT/BONNIE #2	Nelson Bay Cave	South Africa	Southern Africa	Newly presented	1930	1859	1859	5	5.08	2.06	1.16	Inskeep and Vogel 1985; Inskeep 1987
955	NBC R66 YI BRETT/BONNIE #3	Nelson Bay Cave	South Africa	Southern Africa	Newly presented	1930	1859	1859	5	4.28	1.97	1.44	Inskeep and Vogel 1985; Inskeep 1987
956	NBC R66 YI BRETT/BONNIE #4	Nelson Bay Cave	South Africa	Southern Africa	Newly presented	1930	1859	1859	5	4.84	N/A	1.15	Inskeep and Vogel 1985; Inskeep 1987
957	NBC R66 YI BRETT/BONNIE #5	Nelson Bay Cave	South Africa	Southern Africa	Newly presented	1930	1859	1859	5	6.67	N/A	1.48	Inskeep and Vogel 1985; Inskeep 1987
958	NBC R66 YI BRETT/BONNIE #6	Nelson Bay Cave	South Africa	Southern Africa	Newly presented	1930	1859	1859	5	4.335	1.435	1.155	Inskeep and Vogel 1985; Inskeep 1987
959	NBC R66 YI BRETT/BONNIE #7	Nelson Bay Cave	South Africa	Southern Africa	Newly presented	1930	1859	1859	5	3.525	1.24	1.385	Inskeep and Vogel 1985; Inskeep 1987
960	NBC R66 YI BRETT/BONNIE #8	Nelson Bay Cave	South Africa	Southern Africa	Newly presented	1930	1859	1859	5	3.26	1.295	1.095	Inskeep and Vogel 1985; Inskeep 1987
961	NBC RRI DAN #1	Nelson Bay Cave	South Africa	Southern Africa	Newly presented	2925	3067	3067	4	4.58	1.76	1.225	Inskeep and Vogel 1985; Inskeep 1987
962	NBC RRI DAN #2	Nelson Bay Cave	South Africa	Southern Africa	Newly presented	2925	3067	3067	4	4.45	1.96	1.025	Inskeep and Vogel 1985; Inskeep 1987
963	NBC RRI DAN #3	Nelson Bay Cave	South Africa	Southern Africa	Newly presented	2925	3067	3067	4	4.235	1.42	1.67	Inskeep and Vogel 1985; Inskeep 1987
964	NBC RRI DAN #4	Nelson Bay Cave	South Africa	Southern Africa	Newly presented	2925	3067	3067	4	4.065	1.865	1.535	Inskeep and Vogel 1985; Inskeep 1987
965	NBC RRI DAN #5	Nelson Bay Cave	South Africa	Southern Africa	Newly presented	2925	3067	3067	4	4.445	1.83	1.42	Inskeep and Vogel 1985; Inskeep 1987
966	NBC RRI DAN #6	Nelson Bay Cave	South Africa	Southern Africa	Newly presented	2925	3067	3067	4	4.655	1.535	1.36	Inskeep and Vogel 1985; Inskeep 1987
967	NBC RRI DAN #7	Nelson Bay Cave	South Africa	Southern Africa	Newly presented	2925	3067	3067	4	4.3	1.82	1.325	Inskeep and Vogel 1985; Inskeep 1987
968	NBC RRI DAN #8	Nelson Bay Cave	South Africa	Southern Africa	Newly presented	2925	3067	3067	4	4.645	1.645	1.36	Inskeep and Vogel 1985; Inskeep 1987
969	NBC RRI DAN #9	Nelson Bay Cave	South Africa	Southern Africa	Newly presented	2925	3067	3067	4	4.56	1.535	1.63	Inskeep and Vogel 1985; Inskeep 1987
970	NBC RRI R.ALEX BI #1	Nelson Bay Cave	South Africa	Southern Africa	Newly presented	650	611	611	5	4.485	2.46	1.35	Inskeep and Vogel 1985; Inskeep 1987
971	NBC RRI R.ALEX BI #2	Nelson Bay Cave	South Africa	Southern Africa	Newly presented	650	611	611	5	4.38	2.44	1.265	Inskeep and Vogel 1985; Inskeep 1987
972	NBC RRI R.ALEX BI #3	Nelson Bay Cave	South Africa	Southern Africa	Newly presented	650	611	611	5	3.545	1.315	1.425	Inskeep and Vogel 1985; Inskeep 1987
973	NBC XO BETTY #1	Nelson Bay Cave	South Africa	Southern Africa	Newly presented	455	507	507	5	4.92	2.165	1.32	Inskeep and Vogel 1985; Inskeep 1987
974	NBC XO BETTY #10	Nelson Bay Cave	South Africa	Southern Africa	Newly presented	455	507	507	5	4	2.81	0.87	Inskeep and Vogel 1985; Inskeep 1987
975	NBC XO BETTY #11	Nelson Bay Cave	South Africa	Southern Africa	Newly presented	455	507	507	5	4.455	1.845	1.3	Inskeep and Vogel 1985; Inskeep 1987
976	NBC XO BETTY #12	Nelson Bay Cave	South Africa	Southern Africa	Newly presented	455	507	507	5	4.575	1.575	1.585	Inskeep and Vogel 1985; Inskeep 1987
977	NBC XO BETTY #13	Nelson Bay Cave	South Africa	Southern Africa	Newly presented	455	507	507	5	4.395	1.765	1.56	Inskeep and Vogel 1985; Inskeep 1987
978	NBC XO BETTY #14	Nelson Bay Cave	South Africa	Southern Africa	Newly presented	455	507	507	5	4.455	1.52	1.49	Inskeep and Vogel 1985; Inskeep 1987
979	NBC XO BETTY #15	Nelson Bay Cave	South Africa	Southern Africa	Newly presented	455	507	507	5	4.535	1.52	1.55	Inskeep and Vogel 1985; Inskeep 1987
980	NBC XO BETTY #16	Nelson Bay Cave	South Africa	Southern Africa	Newly presented	455	507	507	5	4.555	1.505	1.47	Inskeep and Vogel 1985; Inskeep 1987
981	NBC XO BETTY #17	Nelson Bay Cave	South Africa	Southern Africa	Newly presented	455	507	507	5	4.21	1.525	1.52	Inskeep and Vogel 1985; Inskeep 1987
982	NBC XO BETTY #18	Nelson Bay Cave	South Africa	Southern Africa	Newly presented	455	507	507	5	4.485	2.68	1.335	Inskeep and Vogel 1985; Inskeep 1987
983	NBC XO BETTY #19	Nelson Bay Cave	South Africa	Southern Africa	Newly presented	455	507	507	5	4.365	1.87	1.415	Inskeep and Vogel 1985; Inskeep 1987
984	NBC XO BETTY #2	Nelson Bay Cave	South Africa	Southern Africa	Newly presented	455	507	507	5	5.13	2.185	1.565	Inskeep and Vogel 1985; Inskeep 1987
985	NBC XO BETTY #20	Nelson Bay Cave	South Africa	Southern Africa	Newly presented	455	507	507	5	4.775	1.775	1.415	Inskeep and Vogel 1985; Inskeep 1987
986	NBC XO BETTY #21	Nelson Bay Cave	South Africa	Southern Africa	Newly presented	455	507	507	5	4.275	1.445	1.785	Inskeep and Vogel 1985; Inskeep 1987
987	NBC XO BETTY #22	Nelson Bay Cave	South Africa	Southern Africa	Newly presented	455	507	507	5	4.38	1.935	1.29	Inskeep and Vogel 1985; Inskeep 1987
988	NBC XO BETTY #23	Nelson Bay Cave	South Africa	Southern Africa	Newly presented	455	507	507	5	4.265	1.92	1.44	Inskeep and Vogel 1985; Inskeep 1987
989	NBC XO BETTY #24	Nelson Bay Cave	South Africa	Southern Africa	Newly presented	455	507	507	5	4.16	1.46	1.55	Inskeep and Vogel 1985; Inskeep 1987
990	NBC XO BETTY #25	Nelson Bay Cave	South Africa	Southern Africa	Newly presented	455	507	507	5	4.635	1.92	1.09	Inskeep and Vogel 1985; Inskeep 1987
991	NBC XO BETTY #26	Nelson Bay Cave	South Africa	Southern Africa	Newly presented	455	507	507	5	4.255	1.83	1.245	Inskeep and Vogel 1985; Inskeep 1987
992	NBC XO BETTY #27	Nelson Bay Cave	South Africa	Southern Africa	Newly presented	455	507	507	5	4.27	1.585	1.36	Inskeep and Vogel 1985; Inskeep 1987
993	NBC XO BETTY #28	Nelson Bay Cave	South Africa	Southern Africa	Newly presented	455	507	507	5	4.195	1.53	1.37	Inskeep and Vogel 1985; Inskeep 1987
994	NBC XO BETTY #29	Nelson Bay Cave	South Africa	Southern Africa	Newly presented	455	507	507	5	4.05	2.245	1.035	Inskeep and Vogel 1985; Inskeep 1987
995	NBC XO BETTY #3	Nelson Bay Cave	South Africa	Southern Africa	Newly presented	455	507	507	5	5.1	2.11	1.245	Inskeep and Vogel 1985; Inskeep 1987
996	NBC XO BETTY #30	Nelson Bay Cave	South Africa	Southern Africa	Newly presented	455	507	507	5	4.175	1.59	1.52	Inskeep and Vogel 1985; Inskeep 1987
997	NBC XO BETTY #31	Nelson Bay Cave	South Africa	Southern Africa	Newly presented	455	507	507	5	4.19	1.47	1.45	Inskeep and Vogel 1985; Inskeep 1987
998	NBC XO BETTY #32	Nelson Bay Cave	South Africa	Southern Africa	Newly presented	455	507	507	5	3.975	1.04	1.48	Inskeep and Vogel 1985; Inskeep 1987
999	NBC XO BETTY #33	Nelson Bay Cave	South Africa	Southern Africa	Newly presented	455	507	507	5	4.1	1.39	1.305	Inskeep and Vogel 1985; Inskeep 1987
1000	NBC XO BETTY #34	Nelson Bay Cave	South Africa	Southern Africa	Newly presented	455	507	507	5	4.035	1.88	1.23	Inskeep and Vogel 1985; Inskeep 1987
1001	NBC XO BETTY #35	Nelson Bay Cave	South Africa	Southern Africa	Newly presented	455	507	507	5	4.04	1.405	1.53	Inskeep and Vogel 1985; Inskeep 1987
1002	NBC XO BETTY #36	Nelson Bay Cave	South Africa	Southern Africa	Newly presented	455	507	507	5	4	1.37	1.64	Inskeep and Vogel 1985; Inskeep 1987
1003	NBC XO BETTY #37	Nelson Bay Cave	South Africa	Southern Africa	Newly presented	455	507	507	5	3.79	1.235	1.4	Inskeep and Vogel 1985; Inskeep 1987
1004	NBC XO BETTY #38	Nelson Bay Cave	South Africa	Southern Africa	Newly presented	455	507	507	5	3.87	1.73	1.35	Inskeep and Vogel 1985; Inskeep 1987
1005	NBC XO BETTY #39	Nelson Bay Cave	South Africa	Southern Africa	Newly presented	455	507	507	5	3.775	1.38	1.595	Inskeep and Vogel 1985; Inskeep 1987
1006	NBC XO BETTY #4	Nelson Bay Cave	South Africa	Southern Africa	Newly presented	455	507	507	5	4.95	1.715	1.735	Inskeep and Vogel 1985; Inskeep 1987
1007	NBC XO BETTY #40	Nelson Bay Cave	South Africa	Southern Africa	Newly presented	455	507	507	5	3.68	1.32	1.23	Inskeep and Vogel 1985; Inskeep 1987
1008	NBC XO BETTY #41	Nelson Bay Cave	South Africa	Southern Africa	Newly presented	455	507	507	5	3.73	2.26	1.18	Inskeep and Vogel 1985; Inskeep 1987
1009	NBC XO BETTY #42	Nelson Bay Cave	South Africa	Southern Africa	Newly presented	455	507	507	5	3.815	1.585	1.395	Inskeep and Vogel 1985; Inskeep 1987
1010	NBC XO BETTY #43	Nelson Bay Cave	South Africa	Southern Africa	Newly presented	455	507	507	5	3.785	1.66	1.415	Inskeep and Vogel 1985; Inskeep 1987
1011	NBC XO BETTY #44	Nelson Bay Cave	South Africa	Southern Africa	Newly presented	455	507	507	5	3.755	1.345	1.61	Inskeep and Vogel 1985; Inskeep 1987
1012	NBC XO BETTY #45	Nelson Bay Cave	South Africa	Southern Africa	Newly presented	455	507	507	5	3.8	1.915	1.02	Inskeep and Vogel 1985; Inskeep 1987
1013	NBC XO BETTY #46	Nelson Bay Cave	South Africa	Southern Africa	Newly presented	455	507	507	5	3.59	1.58	1.255	Inskeep and Vogel 1985; Inskeep 1987
1014	NBC XO BETTY #47	Nelson Bay Cave	South Africa	Southern Africa	Newly presented	455	507	507	5	3.54	1.51	1.165	Inskeep and Vogel 1985; Inskeep 1987
1015	NBC XO BETTY #48	Nelson Bay Cave	South Africa	Southern Africa	Newly presented	455	507	507	5	3.575	1.555	1.485	Inskeep and Vogel 1985; Inskeep 1987
1016	NBC XO BETTY #49	Nelson Bay Cave	South Africa	Southern Africa	Newly presented	455	507	507	5	3.495	1.37	1.055	Inskeep and Vogel 1985; Inskeep 1987
1017	NBC XO BETTY #5	Nelson Bay Cave	South Africa	Southern Africa	Newly presented	455	507	507	5	4.915	2.49	1.57	Inskeep and Vogel 1985; Inskeep 1987
1018	NBC XO BETTY #50	Nelson Bay Cave	South Africa	Southern Africa	Newly presented	455	507	507	5	3.415	1.35	1.165	Inskeep and Vogel 1985; Inskeep 1987
1019	NBC XO BETTY #51	Nelson Bay Cave	South Africa	Southern Africa	Newly presented	455	507	507	5	3.41	1.24	1.465	Inskeep and Vogel 1985; Inskeep 1987
1020	NBC XO BETTY #52	Nelson Bay Cave	South Africa	Southern Africa	Newly presented	455	507	507	5	3.345	1.28	1.195	Inskeep and Vogel 1985; Inskeep 1987
1021	NBC XO BETTY #6	Nelson Bay Cave	South Africa	Southern Africa	Newly presented	455	507	507	5	4.595	1.52	1.755	Inskeep and Vogel 1985; Inskeep 1987
1022	NBC XO BETTY #7	Nelson Bay Cave	South Africa	Southern Africa	Newly presented	455	507	507	5	4.685	1.925	1.635	Inskeep and Vogel 1985; Inskeep 1987
1023	NBC XO BETTY #8	Nelson Bay Cave	South Africa	Southern Africa	Newly presented	455	507	507	5	4.455	1.57	1.655	Inskeep and Vogel 1985; Inskeep 1987
1024	NBC XO BETTY #9	Nelson Bay Cave	South Africa	Southern Africa	Newly presented	455	507	507	5	4.55	3.08	1.15	Inskeep and Vogel 1985; Inskeep 1987
1025	NBC XO BRETT #1	Nelson Bay Cave	South Africa	Southern Africa	Newly presented			1500	5	6.925	2.055	1.54	Inskeep and Vogel 1985; Inskeep 1987
1026	NBC XO BRETT #10	Nelson Bay Cave	South Africa	Southern Africa	Newly presented			1500	5	4.305	1.64	1.46	Inskeep and Vogel 1985; Inskeep 1987
1027	NBC XO BRETT #11	Nelson Bay Cave	South Africa	Southern Africa	Newly presented			1500	5	4.165	1.615	1.635	Inskeep and Vogel 1985; Inskeep 1987
1028	NBC XO BRETT #12	Nelson Bay Cave	South Africa	Southern Africa	Newly presented			1500	5	4.045	1.57	1.22	Inskeep and Vogel 1985; Inskeep 1987
1029	NBC XO BRETT #13	Nelson Bay Cave	South Africa	Southern Africa	Newly presented			1500	5	5.4	2.8	1.49	Inskeep and Vogel 1985; Inskeep 1987
1030	NBC XO BRETT #14	Nelson Bay Cave	South Africa	Southern Africa	Newly presented			1500	5	4.4	2.02	1.045	Inskeep and Vogel 1985; Inskeep 1987
1031	NBC XO BRETT #15	Nelson Bay Cave	South Africa	Southern Africa	Newly presented			1500	5	3.645	1.97	1.44	Inskeep and Vogel 1985; Inskeep 1987
1032	NBC XO BRETT #16	Nelson Bay Cave	South Africa	Southern Africa	Newly presented			1500	5	3.475	1.335	1.36	Inskeep and Vogel 1985; Inskeep 1987
1033	NBC XO BRETT #17	Nelson Bay Cave	South Africa	Southern Africa	Newly presented			1500	5	3.5	1.58	1.165	Inskeep and Vogel 1985; Inskeep 1987
1034	NBC XO BRETT #18	Nelson Bay Cave	South Africa	Southern Africa	Newly presented			1500	5	3.46	1.35	1.345	Inskeep and Vogel 1985; Inskeep 1987
1035	NBC XO BRETT #19	Nelson Bay Cave	South Africa	Southern Africa	Newly presented			1500	5	3.405	1.505	1.39	Inskeep and Vogel 1985; Inskeep 1987
1036	NBC XO BRETT #2	Nelson Bay Cave	South Africa	Southern Africa	Newly presented			1500	5	7.49	2.86	2.07	Inskeep and Vogel 1985; Inskeep 1987
1037	NBC XO BRETT #3	Nelson Bay Cave	South Africa	Southern Africa	Newly presented			1500	5	5.02	1.84	1.815	Inskeep and Vogel 1985; Inskeep 1987
1038	NBC XO BRETT #4	Nelson Bay Cave	South Africa	Southern Africa	Newly presented			1500	5	4.615	1.515	1.43	Inskeep and Vogel 1985; Inskeep 1987
1039	NBC XO BRETT #5	Nelson Bay Cave	South Africa	Southern Africa	Newly presented			1500	5	4.35	1.515	1.845	Inskeep and Vogel 1985; Inskeep 1987
1040	NBC XO BRETT #6	Nelson Bay Cave	South Africa	Southern Africa	Newly presented			1500	5	4.525	1.515	1.65	Inskeep and Vogel 1985; Inskeep 1987
1041	NBC XO BRETT #7	Nelson Bay Cave	South Africa	Southern Africa	Newly presented			1500	5	4.32	1.51	1.5	Inskeep and Vogel 1985; Inskeep 1987
1042	NBC XO BRETT #8	Nelson Bay Cave	South Africa	Southern Africa	Newly presented			1500	5	4.43	1.38	1.78	Inskeep and Vogel 1985; Inskeep 1987
1043	NBC XO BRETT #9	Nelson Bay Cave	South Africa	Southern Africa	Newly presented			1500	5	4.27	1.4	1.525	Inskeep and Vogel 1985; Inskeep 1987
1044	NBC YI BERT	Nelson Bay Cave	South Africa	Southern Africa	Newly presented	2950	3116	3116	4	4.215	1.895	1.145	Inskeep and Vogel 1985; Inskeep 1987
1045	NBC YII CEDRIC	Nelson Bay Cave	South Africa	Southern Africa	Newly presented			2400	5	5.36	1.755	1.695	Inskeep and Vogel 1985; Inskeep 1987
1046	NBC YIII DAVID #1	Nelson Bay Cave	South Africa	Southern Africa	Newly presented	2970	3116	3116	4	4.4	1.585	1.375	Inskeep and Vogel 1985; Inskeep 1987
1047	NBC YIII DAVID #2	Nelson Bay Cave	South Africa	Southern Africa	Newly presented	2970	3116	3116	4	4.195	2.22	1.045	Inskeep and Vogel 1985; Inskeep 1987
1048	Orabes Lower Shelter	Orabes Lower Shelter	Namibia	Southern Africa	Published measurements			150	5	5.4	N/A	N/A	Jacobson 1987a, 1987b
1050	PYS Layer 2	Panga ya Saidi	Kenya	Eastern Africa	Published measurements			750	5	4.46	2.25	1.3	Shipton et al. 2018; d'Errico et al. 2020
1051	PYS Layer 2	Panga ya Saidi	Kenya	Eastern Africa	Published measurements			750	5	7.18	2.65	1.53	Shipton et al. 2018; d'Errico et al. 2020
1052	PYS Layer 2	Panga ya Saidi	Kenya	Eastern Africa	Published measurements			750	5	4.95	1.25	1.73	Shipton et al. 2018; d'Errico et al. 2020
1053	PYS Layer 3	Panga ya Saidi	Kenya	Eastern Africa	Published measurements			1100	5	4.53	1.45	1.58	Shipton et al. 2018; d'Errico et al. 2020
1054	PYS Layer 4	Panga ya Saidi	Kenya	Eastern Africa	Published measurements			7600	4	5.63	1.25	1.86	Shipton et al. 2018; d'Errico et al. 2020
1055	PYS Layer 5	Panga ya Saidi	Kenya	Eastern Africa	Published measurements			14350	3	6.94	3.2	1.53	Shipton et al. 2018; d'Errico et al. 2020
1056	PYS Layer 5	Panga ya Saidi	Kenya	Eastern Africa	Published measurements			14350	3	8.27	4	1.56	Shipton et al. 2018; d'Errico et al. 2020
1057	PYS Layer 5	Panga ya Saidi	Kenya	Eastern Africa	Published measurements			14350	3	6.66	2.75	1.67	Shipton et al. 2018; d'Errico et al. 2020
1058	PYS Layer 5	Panga ya Saidi	Kenya	Eastern Africa	Published measurements			14350	3	6.41	3.06	1.74	Shipton et al. 2018; d'Errico et al. 2020
1059	PYS Layer 5	Panga ya Saidi	Kenya	Eastern Africa	Published measurements			14350	3	8.17	3.85	1.83	Shipton et al. 2018; d'Errico et al. 2020
1060	PYS Layer 6	Panga ya Saidi	Kenya	Eastern Africa	Published measurements			19675	2	6.89	2.95	1.56	Shipton et al. 2018; d'Errico et al. 2020
1061	PYS Layer 6	Panga ya Saidi	Kenya	Eastern Africa	Published measurements			19675	2	8.96	3	1.68	Shipton et al. 2018; d'Errico et al. 2020
1062	PYS Layer 6	Panga ya Saidi	Kenya	Eastern Africa	Published measurements			19675	2	7.2	2.49	1.74	Shipton et al. 2018; d'Errico et al. 2020
1063	PYS Layer 6	Panga ya Saidi	Kenya	Eastern Africa	Published measurements			19675	2	5.71	2.57	1.77	Shipton et al. 2018; d'Errico et al. 2020
1064	PYS Layer 6	Panga ya Saidi	Kenya	Eastern Africa	Published measurements			19675	2	7.29	2.71	1.79	Shipton et al. 2018; d'Errico et al. 2020
1065	PYS Layer 6	Panga ya Saidi	Kenya	Eastern Africa	Published measurements			19675	2	7.47	2.54	1.8	Shipton et al. 2018; d'Errico et al. 2020
1066	PYS Layer 6	Panga ya Saidi	Kenya	Eastern Africa	Published measurements			19675	2	8.5	2.89	1.96	Shipton et al. 2018; d'Errico et al. 2020
1067	PYS Layer 7-8	Panga ya Saidi	Kenya	Eastern Africa	Published measurements			25125	2	8.25	3.78	1.32	Shipton et al. 2018; d'Errico et al. 2020
1068	PYS Layer 7-8	Panga ya Saidi	Kenya	Eastern Africa	Published measurements			25125	2	7.69	3.36	1.38	Shipton et al. 2018; d'Errico et al. 2020
1069	PYS Layer 7-8	Panga ya Saidi	Kenya	Eastern Africa	Published measurements			25125	2	8.18	3.65	1.42	Shipton et al. 2018; d'Errico et al. 2020
1070	PYS Layer 7-8	Panga ya Saidi	Kenya	Eastern Africa	Published measurements			25125	2	7.96	3.55	1.45	Shipton et al. 2018; d'Errico et al. 2020
1071	PYS Layer 7-8	Panga ya Saidi	Kenya	Eastern Africa	Published measurements			25125	2	8.56	3.13	1.47	Shipton et al. 2018; d'Errico et al. 2020
1072	PYS Layer 7-8	Panga ya Saidi	Kenya	Eastern Africa	Published measurements			25125	2	7.94	3.6	1.47	Shipton et al. 2018; d'Errico et al. 2020
1073	PYS Layer 7-8	Panga ya Saidi	Kenya	Eastern Africa	Published measurements			25125	2	8.27	3.99	1.51	Shipton et al. 2018; d'Errico et al. 2020
1074	PYS Layer 7-8	Panga ya Saidi	Kenya	Eastern Africa	Published measurements			25125	2	7.69	3.53	1.52	Shipton et al. 2018; d'Errico et al. 2020
1075	PYS Layer 7-8	Panga ya Saidi	Kenya	Eastern Africa	Published measurements			25125	2	8.52	3.2	1.54	Shipton et al. 2018; d'Errico et al. 2020
1076	PYS Layer 7-8	Panga ya Saidi	Kenya	Eastern Africa	Published measurements			25125	2	7.92	3.03	1.56	Shipton et al. 2018; d'Errico et al. 2020
1077	PYS Layer 7-8	Panga ya Saidi	Kenya	Eastern Africa	Published measurements			25125	2	7.59	2.99	1.57	Shipton et al. 2018; d'Errico et al. 2020
1078	PYS Layer 7-8	Panga ya Saidi	Kenya	Eastern Africa	Published measurements			25125	2	7.69	3.96	1.58	Shipton et al. 2018; d'Errico et al. 2020
1079	PYS Layer 7-8	Panga ya Saidi	Kenya	Eastern Africa	Published measurements			25125	2	7.89	4.11	1.62	Shipton et al. 2018; d'Errico et al. 2020
1080	PYS Layer 7-8	Panga ya Saidi	Kenya	Eastern Africa	Published measurements			25125	2	7.94	3.95	1.64	Shipton et al. 2018; d'Errico et al. 2020
1081	PYS Layer 7-8	Panga ya Saidi	Kenya	Eastern Africa	Published measurements			25125	2	8.01	3.71	1.66	Shipton et al. 2018; d'Errico et al. 2020
1082	PYS Layer 7-8	Panga ya Saidi	Kenya	Eastern Africa	Published measurements			25125	2	5.73	2.53	1.67	Shipton et al. 2018; d'Errico et al. 2020
1083	PYS Layer 7-8	Panga ya Saidi	Kenya	Eastern Africa	Published measurements			25125	2	6.79	2.71	1.68	Shipton et al. 2018; d'Errico et al. 2020
1084	PYS Layer 7-8	Panga ya Saidi	Kenya	Eastern Africa	Published measurements			25125	2	8.28	3.99	1.68	Shipton et al. 2018; d'Errico et al. 2020
1085	PYS Layer 7-8	Panga ya Saidi	Kenya	Eastern Africa	Published measurements			25125	2	8.35	3.8	1.69	Shipton et al. 2018; d'Errico et al. 2020
1086	PYS Layer 7-8	Panga ya Saidi	Kenya	Eastern Africa	Published measurements			25125	2	8.63	2.92	1.73	Shipton et al. 2018; d'Errico et al. 2020
1087	PYS Layer 7-8	Panga ya Saidi	Kenya	Eastern Africa	Published measurements			25125	2	7.48	2.89	1.74	Shipton et al. 2018; d'Errico et al. 2020
1088	PYS Layer 7-8	Panga ya Saidi	Kenya	Eastern Africa	Published measurements			25125	2	8.06	2.95	1.75	Shipton et al. 2018; d'Errico et al. 2020
1089	PYS Layer 7-8	Panga ya Saidi	Kenya	Eastern Africa	Published measurements			25125	2	8.25	3.63	1.75	Shipton et al. 2018; d'Errico et al. 2020
1090	PYS Layer 7-8	Panga ya Saidi	Kenya	Eastern Africa	Published measurements			25125	2	8.25	4.25	1.75	Shipton et al. 2018; d'Errico et al. 2020
1091	PYS Layer 7-8	Panga ya Saidi	Kenya	Eastern Africa	Published measurements			25125	2	8.6	3.04	1.76	Shipton et al. 2018; d'Errico et al. 2020
1092	PYS Layer 7-8	Panga ya Saidi	Kenya	Eastern Africa	Published measurements			25125	2	8.61	3.34	1.76	Shipton et al. 2018; d'Errico et al. 2020
1093	PYS Layer 7-8	Panga ya Saidi	Kenya	Eastern Africa	Published measurements			25125	2	8.42	2.9	1.78	Shipton et al. 2018; d'Errico et al. 2020
1094	PYS Layer 7-8	Panga ya Saidi	Kenya	Eastern Africa	Published measurements			25125	2	8.08	3.93	1.78	Shipton et al. 2018; d'Errico et al. 2020
1095	PYS Layer 7-8	Panga ya Saidi	Kenya	Eastern Africa	Published measurements			25125	2	8.39	3.02	1.79	Shipton et al. 2018; d'Errico et al. 2020
1096	PYS Layer 7-8	Panga ya Saidi	Kenya	Eastern Africa	Published measurements			25125	2	7.72	3.41	1.79	Shipton et al. 2018; d'Errico et al. 2020
1097	PYS Layer 7-8	Panga ya Saidi	Kenya	Eastern Africa	Published measurements			25125	2	8.64	3.02	1.8	Shipton et al. 2018; d'Errico et al. 2020
1098	PYS Layer 7-8	Panga ya Saidi	Kenya	Eastern Africa	Published measurements			25125	2	8.09	4.02	1.8	Shipton et al. 2018; d'Errico et al. 2020
1099	PYS Layer 7-8	Panga ya Saidi	Kenya	Eastern Africa	Published measurements			25125	2	8.78	2.99	1.81	Shipton et al. 2018; d'Errico et al. 2020
1100	PYS Layer 7-8	Panga ya Saidi	Kenya	Eastern Africa	Published measurements			25125	2	8.65	3.07	1.81	Shipton et al. 2018; d'Errico et al. 2020
1101	PYS Layer 7-8	Panga ya Saidi	Kenya	Eastern Africa	Published measurements			25125	2	7.85	3.9	1.82	Shipton et al. 2018; d'Errico et al. 2020
1102	PYS Layer 7-8	Panga ya Saidi	Kenya	Eastern Africa	Published measurements			25125	2	6.94	3.08	1.85	Shipton et al. 2018; d'Errico et al. 2020
1103	PYS Layer 7-8	Panga ya Saidi	Kenya	Eastern Africa	Published measurements			25125	2	8.93	3.07	1.87	Shipton et al. 2018; d'Errico et al. 2020
1104	PYS Layer 7-8	Panga ya Saidi	Kenya	Eastern Africa	Published measurements			25125	2	8.62	3	1.88	Shipton et al. 2018; d'Errico et al. 2020
1105	PYS Layer 7-8	Panga ya Saidi	Kenya	Eastern Africa	Published measurements			25125	2	8.83	3.14	1.89	Shipton et al. 2018; d'Errico et al. 2020
1106	PYS Layer 7-8	Panga ya Saidi	Kenya	Eastern Africa	Published measurements			25125	2	8.23	3.71	1.89	Shipton et al. 2018; d'Errico et al. 2020
1107	PYS Layer 7-8	Panga ya Saidi	Kenya	Eastern Africa	Published measurements			25125	2	8	3.7	1.9	Shipton et al. 2018; d'Errico et al. 2020
1108	PYS Layer 7-8	Panga ya Saidi	Kenya	Eastern Africa	Published measurements			25125	2	8.03	3.63	1.92	Shipton et al. 2018; d'Errico et al. 2020
1109	PYS Layer 7-8	Panga ya Saidi	Kenya	Eastern Africa	Published measurements			25125	2	7.98	3.67	1.92	Shipton et al. 2018; d'Errico et al. 2020
1110	PYS Layer 7-8	Panga ya Saidi	Kenya	Eastern Africa	Published measurements			25125	2	8.7	2.88	1.93	Shipton et al. 2018; d'Errico et al. 2020
1111	PYS Layer 7-8	Panga ya Saidi	Kenya	Eastern Africa	Published measurements			25125	2	8.62	2.97	1.93	Shipton et al. 2018; d'Errico et al. 2020
1112	PYS Layer 7-8	Panga ya Saidi	Kenya	Eastern Africa	Published measurements			25125	2	8.67	3.21	1.93	Shipton et al. 2018; d'Errico et al. 2020
1113	PYS Layer 7-8	Panga ya Saidi	Kenya	Eastern Africa	Published measurements			25125	2	7.52	2.77	1.94	Shipton et al. 2018; d'Errico et al. 2020
1114	PYS Layer 7-8	Panga ya Saidi	Kenya	Eastern Africa	Published measurements			25125	2	8.17	3.91	1.94	Shipton et al. 2018; d'Errico et al. 2020
1115	PYS Layer 7-8	Panga ya Saidi	Kenya	Eastern Africa	Published measurements			25125	2	7.44	2.85	1.96	Shipton et al. 2018; d'Errico et al. 2020
1116	PYS Layer 7-8	Panga ya Saidi	Kenya	Eastern Africa	Published measurements			25125	2	8.22	3.65	1.97	Shipton et al. 2018; d'Errico et al. 2020
1117	PYS Layer 7-8	Panga ya Saidi	Kenya	Eastern Africa	Published measurements			25125	2	8.51	2.91	1.99	Shipton et al. 2018; d'Errico et al. 2020
1118	PYS Layer 7-8	Panga ya Saidi	Kenya	Eastern Africa	Published measurements			25125	2	8.56	3.18	1.99	Shipton et al. 2018; d'Errico et al. 2020
1119	PYS Layer 7-8	Panga ya Saidi	Kenya	Eastern Africa	Published measurements			25125	2	8.08	3.55	1.99	Shipton et al. 2018; d'Errico et al. 2020
1120	PYS Layer 7-8	Panga ya Saidi	Kenya	Eastern Africa	Published measurements			25125	2	8.34	4.16	1.99	Shipton et al. 2018; d'Errico et al. 2020
1121	PYS Layer 7-8	Panga ya Saidi	Kenya	Eastern Africa	Published measurements			25125	2	8.61	3.05	2	Shipton et al. 2018; d'Errico et al. 2020
1122	PYS Layer 7-8	Panga ya Saidi	Kenya	Eastern Africa	Published measurements			25125	2	8.85	3.09	2	Shipton et al. 2018; d'Errico et al. 2020
1123	PYS Layer 7-8	Panga ya Saidi	Kenya	Eastern Africa	Published measurements			25125	2	8.9	3.1	2	Shipton et al. 2018; d'Errico et al. 2020
1124	PYS Layer 7-8	Panga ya Saidi	Kenya	Eastern Africa	Published measurements			25125	2	8.45	3.06	2.02	Shipton et al. 2018; d'Errico et al. 2020
1125	PYS Layer 7-8	Panga ya Saidi	Kenya	Eastern Africa	Published measurements			25125	2	8.12	3.75	2.02	Shipton et al. 2018; d'Errico et al. 2020
1126	PYS Layer 7-8	Panga ya Saidi	Kenya	Eastern Africa	Published measurements			25125	2	8.65	3	2.03	Shipton et al. 2018; d'Errico et al. 2020
1127	PYS Layer 7-8	Panga ya Saidi	Kenya	Eastern Africa	Published measurements			25125	2	8.58	2.99	2.04	Shipton et al. 2018; d'Errico et al. 2020
1128	PYS Layer 7-8	Panga ya Saidi	Kenya	Eastern Africa	Published measurements			25125	2	8.64	3.08	2.04	Shipton et al. 2018; d'Errico et al. 2020
1129	PYS Layer 7-8	Panga ya Saidi	Kenya	Eastern Africa	Published measurements			25125	2	8.85	3.18	2.04	Shipton et al. 2018; d'Errico et al. 2020
1130	PYS Layer 7-8	Panga ya Saidi	Kenya	Eastern Africa	Published measurements			25125	2	7.51	2.34	2.16	Shipton et al. 2018; d'Errico et al. 2020
1131	PYS Layer 9	Panga ya Saidi	Kenya	Eastern Africa	Published measurements		39625	39625	1	8.55	3.11	2.05	Shipton et al. 2018; d'Errico et al. 2020
1049	Paternoster	Paternoster	South Africa	Southern Africa	Published measurements			2500	5	4.8	N/A	N/A	Smith et al. 1991
1132	Rooiwal Hollow	Rooiwal Hollow	South Africa	Southern Africa	Published measurements			1978	5	3.78	N/A	N/A	Orton et al. 2005
1133	Rooiwal Midden	Rooiwal Midden	South Africa	Southern Africa	Published measurements			580	5	5.7	N/A	N/A	Orton et al. 2005
1134	SEH09 I13 170	Sehonghong	Lesotho	Southern Africa	Measured from published photo			32800	2	4.65	1.53	N/A	Stewart et al. 2020
1135	SF1090	Sehonghong	Lesotho	Southern Africa	Measured from published photo			14350	3	5.17	1.98	N/A	Stewart et al. 2020
1136	SF1091	Sehonghong	Lesotho	Southern Africa	Measured from published photo			14350	3	4.29	1.29	N/A	Stewart et al. 2020
1137	SF1092	Sehonghong	Lesotho	Southern Africa	Measured from published photo			14350	3	5.29	1.61	N/A	Stewart et al. 2020
1138	SF174	Sehonghong	Lesotho	Southern Africa	Measured from published photo			7985	4	4.6	1.398	N/A	Stewart et al. 2020
1139	SF231	Sehonghong	Lesotho	Southern Africa	Measured from published photo			7985	4	4.47	1.53	N/A	Stewart et al. 2020
1140	SF265	Sehonghong	Lesotho	Southern Africa	Measured from published photo			7985	4	4.42	1.68	N/A	Stewart et al. 2020
1141	SF267	Sehonghong	Lesotho	Southern Africa	Measured from published photo			7985	4	4.26	1.62	N/A	Stewart et al. 2020
1142	SF392	Sehonghong	Lesotho	Southern Africa	Measured from published photo			15450	3	4.61	1.55	N/A	Stewart et al. 2020
1143	SF430	Sehonghong	Lesotho	Southern Africa	Measured from published photo			13000	3	5.74	2.64	N/A	Stewart et al. 2020
1144	SF751	Sehonghong	Lesotho	Southern Africa	Measured from published photo			7985	4	5.16	1.49	N/A	Stewart et al. 2020
1145	SK2001.026	SK2001.026	South Africa	Southern Africa	Published measurements			400	5	7.41	N/A	N/A	Orton et al. 2005
1147	VR003	Varsche Rivier 003	South Africa	Southern Africa	Measured from published photo			42300	1	5.68	2.79	N/A	Steele et al. 2016
1146	Voelvlei	Voelvlei	South Africa	Southern Africa	Published measurements			1147	5	8.2	N/A	N/A	Smith et al. 1991
1153	WPS '92 SQ22 50-60	White Paintings Shelter	Botswana	Southern Africa	Newly presented	4100	4624	4624	4	4.575	1.365	1.38	Robbins 1999; Robbins et al. 2000
1154	WPS '92 SQ22 90-100	White Paintings Shelter	Botswana	Southern Africa	Newly presented	4500	5143	5143	4	4.515	1.91	1.255	Robbins 1999; Robbins et al. 2000
1155	WPS SQ22 70-80 #2	White Paintings Shelter	Botswana	Southern Africa	Newly presented	4100	4624	4624	4	4.81	1.715	1.65	Robbins 1999; Robbins et al. 2000
1156	WPS SQ23 170-180	White Paintings Shelter	Botswana	Southern Africa	Newly presented	33470	38323	38323	1	5.72	1.15	1.85	Robbins 1999; Robbins et al. 2000
1148	Witklip 1	Witklip	South Africa	Southern Africa	Published measurements			415	5	6.1	1.9	N/A	Smith et al. 1991; Sadr et al. 2003
1149	Witklip 2	Witklip	South Africa	Southern Africa	Published measurements			950	5	6.4	2.3	N/A	Smith et al. 1991; Sadr et al. 2003
1150	Witklip 3	Witklip	South Africa	Southern Africa	Published measurements			1600	5	4.7	1.6	N/A	Smith et al. 1991; Sadr et al. 2003
1151	Witklip 4	Witklip	South Africa	Southern Africa	Published measurements			3000	4	4.4	1.6	N/A	Smith et al. 1991; Sadr et al. 2003
1157	WW S28 3BII #4	Wonderwerk Cave	South Africa	Southern Africa	Newly presented	3450	3371	3371	4	4.14	1.85	1.42	Beaumont and Morris 1990; Thackeray et al. 1981; Lee-Thorp and Ecker 2015
1158	WW S28 3BII #5	Wonderwerk Cave	South Africa	Southern Africa	Newly presented	3450	3371	3371	4	4.025	1.245	1.66	Beaumont and Morris 1990; Thackeray et al. 1981; Lee-Thorp and Ecker 2015
1159	WW S28 3BII #6	Wonderwerk Cave	South Africa	Southern Africa	Newly presented	3450	3371	3371	4	3.67	1.63	1.27	Beaumont and Morris 1990; Thackeray et al. 1981; Lee-Thorp and Ecker 2015
1160	WW 4A LH ? #1	Wonderwerk Cave	South Africa	Southern Africa	Newly presented	4890	5524	5524	4	5.77	2.12	1.835	Beaumont and Morris 1990; Thackeray et al. 1981; Lee-Thorp and Ecker 2015
1161	WW 4AI #3	Wonderwerk Cave	South Africa	Southern Africa	Newly presented	4240	4710	4710	4	4.32	1.77	1.59	Beaumont and Morris 1990; Thackeray et al. 1981; Lee-Thorp and Ecker 2015
1162	WW 4AI #5	Wonderwerk Cave	South Africa	Southern Africa	Newly presented	4240	4710	4710	4	3.26	1.215	1.24	Beaumont and Morris 1990; Thackeray et al. 1981; Lee-Thorp and Ecker 2015
1163	WW 4AII #1	Wonderwerk Cave	South Africa	Southern Africa	Newly presented	4240	4710	4710	4	3.275	1.55	1.33	Beaumont and Morris 1990; Thackeray et al. 1981; Lee-Thorp and Ecker 2015
1164	WW 4AII #2	Wonderwerk Cave	South Africa	Southern Africa	Newly presented	4240	4710	4710	4	3.2	1.235	1.755	Beaumont and Morris 1990; Thackeray et al. 1981; Lee-Thorp and Ecker 2015
1165	WW 4AIV	Wonderwerk Cave	South Africa	Southern Africa	Newly presented	4240	4710	4710	4	4.45	1.87	1.575	Beaumont and Morris 1990; Thackeray et al. 1981; Lee-Thorp and Ecker 2015
1166	WW 4AV	Wonderwerk Cave	South Africa	Southern Africa	Newly presented	4890	5524	5524	4	4.145	1.825	1.385	Beaumont and Morris 1990; Thackeray et al. 1981; Lee-Thorp and Ecker 2015
1167	WW 4BI #2	Wonderwerk Cave	South Africa	Southern Africa	Newly presented	5180	5951	5951	4	4.52	1.61	1.705	Beaumont and Morris 1990; Thackeray et al. 1981; Lee-Thorp and Ecker 2015
1168	WW 4BI #4	Wonderwerk Cave	South Africa	Southern Africa	Newly presented	5180	5951	5951	4	3.79	1.37	1.225	Beaumont and Morris 1990; Thackeray et al. 1981; Lee-Thorp and Ecker 2015
1169	WW 4BI #6	Wonderwerk Cave	South Africa	Southern Africa	Newly presented	5180	5951	5951	4	3.36	1.82	1.045	Beaumont and Morris 1990; Thackeray et al. 1981; Lee-Thorp and Ecker 2015
1170	WW 4BI #7	Wonderwerk Cave	South Africa	Southern Africa	Newly presented	5180	5951	5951	4	3.345	1.08	1.575	Beaumont and Morris 1990; Thackeray et al. 1981; Lee-Thorp and Ecker 2015
1171	WW 4BI #8	Wonderwerk Cave	South Africa	Southern Africa	Newly presented	5180	5951	5951	4	3.25	1.195	1.245	Beaumont and Morris 1990; Thackeray et al. 1981; Lee-Thorp and Ecker 2015
1172	WW 4BI #9	Wonderwerk Cave	South Africa	Southern Africa	Newly presented	5180	5951	5951	4	3.115	1.41	1.045	Beaumont and Morris 1990; Thackeray et al. 1981; Lee-Thorp and Ecker 2015
1173	WW 4BII #4	Wonderwerk Cave	South Africa	Southern Africa	Newly presented	5180	5951	5951	4	3.87	1.235	1.375	Beaumont and Morris 1990; Thackeray et al. 1981; Lee-Thorp and Ecker 2015
1174	WW 4BII #5	Wonderwerk Cave	South Africa	Southern Africa	Newly presented	5180	5951	5951	4	3.38	1.045	1.25	Beaumont and Morris 1990; Thackeray et al. 1981; Lee-Thorp and Ecker 2015
1175	WW 4BII #6	Wonderwerk Cave	South Africa	Southern Africa	Newly presented	5180	5951	5951	4	3.305	1.28	1.165	Beaumont and Morris 1990; Thackeray et al. 1981; Lee-Thorp and Ecker 2015
1176	WW 4BII #7	Wonderwerk Cave	South Africa	Southern Africa	Newly presented	5180	5951	5951	4	3.335	1.51	1.015	Beaumont and Morris 1990; Thackeray et al. 1981; Lee-Thorp and Ecker 2015
1177	WW O19 3 #3	Wonderwerk Cave	South Africa	Southern Africa	Newly presented			2500	5	6.12	1.71	1.85	Beaumont and Morris 1990; Thackeray et al. 1981; Lee-Thorp and Ecker 2015
1178	WW O19 3 #4	Wonderwerk Cave	South Africa	Southern Africa	Newly presented			2500	5	4.9	1.605	1.69	Beaumont and Morris 1990; Thackeray et al. 1981; Lee-Thorp and Ecker 2015
1179	WW O19 3 #5	Wonderwerk Cave	South Africa	Southern Africa	Newly presented			2500	5	4.97	1.66	1.53	Beaumont and Morris 1990; Thackeray et al. 1981; Lee-Thorp and Ecker 2015
1180	WW O19 3 #6	Wonderwerk Cave	South Africa	Southern Africa	Newly presented			2500	5	4.11	1.42	1.58	Beaumont and Morris 1990; Thackeray et al. 1981; Lee-Thorp and Ecker 2015
1181	WW O19 4A #2	Wonderwerk Cave	South Africa	Southern Africa	Newly presented	4240	4710	4710	4	4.39	1.28	1.66	Beaumont and Morris 1990; Thackeray et al. 1981; Lee-Thorp and Ecker 2015
1182	WW O19 4A #3	Wonderwerk Cave	South Africa	Southern Africa	Newly presented	4240	4710	4710	4	4.125	1.535	1.4	Beaumont and Morris 1990; Thackeray et al. 1981; Lee-Thorp and Ecker 2015
1183	WW O19 4B #3	Wonderwerk Cave	South Africa	Southern Africa	Newly presented	5180	5951	5951	4	3.835	1.505	1.595	Beaumont and Morris 1990; Thackeray et al. 1981; Lee-Thorp and Ecker 2015
1184	WW O20 4A #3	Wonderwerk Cave	South Africa	Southern Africa	Newly presented	4240	4710	4710	4	5.285	1.81	1.53	Beaumont and Morris 1990; Thackeray et al. 1981; Lee-Thorp and Ecker 2015
1185	WW O20 4A #4	Wonderwerk Cave	South Africa	Southern Africa	Newly presented	4240	4710	4710	4	4.55	1.31	1.555	Beaumont and Morris 1990; Thackeray et al. 1981; Lee-Thorp and Ecker 2015
1186	WW O20 4B	Wonderwerk Cave	South Africa	Southern Africa	Newly presented	5180	5951	5951	4	5.32	1.89	1.54	Beaumont and Morris 1990; Thackeray et al. 1981; Lee-Thorp and Ecker 2015
1187	WW O20 4C #3	Wonderwerk Cave	South Africa	Southern Africa	Newly presented	6700	7483	7483	4	5.17	1.75	1.435	Beaumont and Morris 1990; Thackeray et al. 1981; Lee-Thorp and Ecker 2015
1188	WW O21 3 #2	Wonderwerk Cave	South Africa	Southern Africa	Newly presented			2500	5	4.94	2.115	1.305	Beaumont and Morris 1990; Thackeray et al. 1981; Lee-Thorp and Ecker 2015
1189	WW O21 3 #3	Wonderwerk Cave	South Africa	Southern Africa	Newly presented			2500	5	4.575	1.985	1.68	Beaumont and Morris 1990; Thackeray et al. 1981; Lee-Thorp and Ecker 2015
1190	WW O21 3 #4	Wonderwerk Cave	South Africa	Southern Africa	Newly presented			2500	5	4.3	1.63	1.68	Beaumont and Morris 1990; Thackeray et al. 1981; Lee-Thorp and Ecker 2015
1191	WW O21 3 #5	Wonderwerk Cave	South Africa	Southern Africa	Newly presented			2500	5	4.405	1.395	1.58	Beaumont and Morris 1990; Thackeray et al. 1981; Lee-Thorp and Ecker 2015
1192	WW O21 4C #3	Wonderwerk Cave	South Africa	Southern Africa	Newly presented	6700	7483	7483	4	5.79	2.07	1.47	Beaumont and Morris 1990; Thackeray et al. 1981; Lee-Thorp and Ecker 2015
1193	WW O21 4C #4	Wonderwerk Cave	South Africa	Southern Africa	Newly presented	6700	7483	7483	4	5.135	1.785	1.53	Beaumont and Morris 1990; Thackeray et al. 1981; Lee-Thorp and Ecker 2015
1194	WW O21 4D #1	Wonderwerk Cave	South Africa	Southern Africa	Newly presented	9130	10247	10247	4	5.715	1.745	1.995	Beaumont and Morris 1990; Thackeray et al. 1981; Lee-Thorp and Ecker 2015
1195	WW O21 4D #2	Wonderwerk Cave	South Africa	Southern Africa	Newly presented	9130	10247	10247	4	5.745	2.18	1.93	Beaumont and Morris 1990; Thackeray et al. 1981; Lee-Thorp and Ecker 2015
1196	WW O21 4D #3	Wonderwerk Cave	South Africa	Southern Africa	Newly presented	9130	10247	10247	4	5.87	2.205	1.59	Beaumont and Morris 1990; Thackeray et al. 1981; Lee-Thorp and Ecker 2015
1197	WW O21 4D #4	Wonderwerk Cave	South Africa	Southern Africa	Newly presented	9130	10247	10247	4	5.665	1.99	2.025	Beaumont and Morris 1990; Thackeray et al. 1981; Lee-Thorp and Ecker 2015
1198	WW O21 4D #5	Wonderwerk Cave	South Africa	Southern Africa	Newly presented	9130	10247	10247	4	5.63	2.13	1.695	Beaumont and Morris 1990; Thackeray et al. 1981; Lee-Thorp and Ecker 2015
1199	WW O22 4A #4	Wonderwerk Cave	South Africa	Southern Africa	Newly presented	4240	4710	4710	4	5.295	1.555	1.52	Beaumont and Morris 1990; Thackeray et al. 1981; Lee-Thorp and Ecker 2015
1200	WW O22 4A #5	Wonderwerk Cave	South Africa	Southern Africa	Newly presented	4240	4710	4710	4	3.955	1.505	1.385	Beaumont and Morris 1990; Thackeray et al. 1981; Lee-Thorp and Ecker 2015
1201	WW O22 4A #6	Wonderwerk Cave	South Africa	Southern Africa	Newly presented	4240	4710	4710	4	3.995	1.31	1.275	Beaumont and Morris 1990; Thackeray et al. 1981; Lee-Thorp and Ecker 2015
1202	WW O23 4A #4	Wonderwerk Cave	South Africa	Southern Africa	Newly presented	4240	4710	4710	4	5.045	2.155	1.465	Beaumont and Morris 1990; Thackeray et al. 1981; Lee-Thorp and Ecker 2015
1203	WW O23 4C #6	Wonderwerk Cave	South Africa	Southern Africa	Newly presented	6700	7483	7483	4	5.905	1.635	2.04	Beaumont and Morris 1990; Thackeray et al. 1981; Lee-Thorp and Ecker 2015
1204	WW O23 4C #7	Wonderwerk Cave	South Africa	Southern Africa	Newly presented	6700	7483	7483	4	5.63	1.92	1.81	Beaumont and Morris 1990; Thackeray et al. 1981; Lee-Thorp and Ecker 2015
1205	WW O23 4C #8	Wonderwerk Cave	South Africa	Southern Africa	Newly presented	6700	7483	7483	4	5.07	1.68	1.88	Beaumont and Morris 1990; Thackeray et al. 1981; Lee-Thorp and Ecker 2015
1206	WW O23 4C #9	Wonderwerk Cave	South Africa	Southern Africa	Newly presented	6700	7483	7483	4	4.15	1.44	1.525	Beaumont and Morris 1990; Thackeray et al. 1981; Lee-Thorp and Ecker 2015
1207	WW O24 4B #3	Wonderwerk Cave	South Africa	Southern Africa	Newly presented	5180	5951	5951	4	4.445	1.6	1.37	Beaumont and Morris 1990; Thackeray et al. 1981; Lee-Thorp and Ecker 2015
1208	WW O24 4C #1	Wonderwerk Cave	South Africa	Southern Africa	Newly presented	6700	7483	7483	4	5.735	2.175	1.925	Beaumont and Morris 1990; Thackeray et al. 1981; Lee-Thorp and Ecker 2015
1209	WW O24 4D #2	Wonderwerk Cave	South Africa	Southern Africa	Newly presented	9130	10247	10247	4	4.97	2.29	1.405	Beaumont and Morris 1990; Thackeray et al. 1981; Lee-Thorp and Ecker 2015
1210	WW O24 4D #3	Wonderwerk Cave	South Africa	Southern Africa	Newly presented	9130	10247	10247	4	4.575	1.865	1.57	Beaumont and Morris 1990; Thackeray et al. 1981; Lee-Thorp and Ecker 2015
1211	WW O24 4D #4	Wonderwerk Cave	South Africa	Southern Africa	Newly presented	9130	10247	10247	4	4.535	2.035	1.375	Beaumont and Morris 1990; Thackeray et al. 1981; Lee-Thorp and Ecker 2015
1212	WW O25 4DI	Wonderwerk Cave	South Africa	Southern Africa	Newly presented	9130	10247	10247	4	5.405	2.115	1.55	Beaumont and Morris 1990; Thackeray et al. 1981; Lee-Thorp and Ecker 2015
1213	WW O-P 19-24 3 NO LABEL	Wonderwerk Cave	South Africa	Southern Africa	Newly presented			2500	5	3.91	1.17	1.715	Beaumont and Morris 1990; Thackeray et al. 1981; Lee-Thorp and Ecker 2015
1214	WW O-P 19-24 4C NO LABEL #1	Wonderwerk Cave	South Africa	Southern Africa	Newly presented	6700	7483	7483	4	4.84	1.37	1.695	Beaumont and Morris 1990; Thackeray et al. 1981; Lee-Thorp and Ecker 2015
1215	WW O-P 19-24 4C NO LABEL #3	Wonderwerk Cave	South Africa	Southern Africa	Newly presented	6700	7483	7483	4	4.21	1.7	1.405	Beaumont and Morris 1990; Thackeray et al. 1981; Lee-Thorp and Ecker 2015
1216	WW P20 3 #3	Wonderwerk Cave	South Africa	Southern Africa	Newly presented			2500	5	5.23	1.61	1.665	Beaumont and Morris 1990; Thackeray et al. 1981; Lee-Thorp and Ecker 2015
1217	WW P20 3 #4	Wonderwerk Cave	South Africa	Southern Africa	Newly presented			2500	5	4.985	2.255	1.355	Beaumont and Morris 1990; Thackeray et al. 1981; Lee-Thorp and Ecker 2015
1218	WW P20 3 #5	Wonderwerk Cave	South Africa	Southern Africa	Newly presented			2500	5	5.15	1.705	1.43	Beaumont and Morris 1990; Thackeray et al. 1981; Lee-Thorp and Ecker 2015
1219	WW P20 3 #6	Wonderwerk Cave	South Africa	Southern Africa	Newly presented			2500	5	4.515	1.25	1.575	Beaumont and Morris 1990; Thackeray et al. 1981; Lee-Thorp and Ecker 2015
1220	WW P20 3 #7	Wonderwerk Cave	South Africa	Southern Africa	Newly presented			2500	5	4.39	1.255	1.53	Beaumont and Morris 1990; Thackeray et al. 1981; Lee-Thorp and Ecker 2015
1221	WW P20 4A #3	Wonderwerk Cave	South Africa	Southern Africa	Newly presented	4240	4710	4710	4	4.71	1.525	2.005	Beaumont and Morris 1990; Thackeray et al. 1981; Lee-Thorp and Ecker 2015
1222	WW P21 4B #2	Wonderwerk Cave	South Africa	Southern Africa	Newly presented	5180	5951	5951	4	5.555	2.045	1.89	Beaumont and Morris 1990; Thackeray et al. 1981; Lee-Thorp and Ecker 2015
1223	WW P22 3 #1	Wonderwerk Cave	South Africa	Southern Africa	Newly presented			2500	5	4.9	1.52	1.985	Beaumont and Morris 1990; Thackeray et al. 1981; Lee-Thorp and Ecker 2015
1224	WW P22 3 #2	Wonderwerk Cave	South Africa	Southern Africa	Newly presented			2500	5	5.05	1.975	1.705	Beaumont and Morris 1990; Thackeray et al. 1981; Lee-Thorp and Ecker 2015
1225	WW P22 3 #3	Wonderwerk Cave	South Africa	Southern Africa	Newly presented			2500	5	4.435	1.2	1.67	Beaumont and Morris 1990; Thackeray et al. 1981; Lee-Thorp and Ecker 2015
1226	WW P22 4A	Wonderwerk Cave	South Africa	Southern Africa	Newly presented	4240	4710	4710	4	5.065	2.175	1.555	Beaumont and Morris 1990; Thackeray et al. 1981; Lee-Thorp and Ecker 2015
1227	WW P22 4B #6	Wonderwerk Cave	South Africa	Southern Africa	Newly presented	5180	5951	5951	4	5.415	1.975	1.685	Beaumont and Morris 1990; Thackeray et al. 1981; Lee-Thorp and Ecker 2015
1228	WW P22 4B #7	Wonderwerk Cave	South Africa	Southern Africa	Newly presented	5180	5951	5951	4	5.25	2.075	1.64	Beaumont and Morris 1990; Thackeray et al. 1981; Lee-Thorp and Ecker 2015
1229	WW P22 4B #8	Wonderwerk Cave	South Africa	Southern Africa	Newly presented	5180	5951	5951	4	5.13	1.89	1.705	Beaumont and Morris 1990; Thackeray et al. 1981; Lee-Thorp and Ecker 2015
1230	WW P22 4B #9	Wonderwerk Cave	South Africa	Southern Africa	Newly presented	5180	5951	5951	4	4.89	1.865	1.685	Beaumont and Morris 1990; Thackeray et al. 1981; Lee-Thorp and Ecker 2015
1231	WW P23 3	Wonderwerk Cave	South Africa	Southern Africa	Newly presented			2500	5	4.435	1.26	1.87	Beaumont and Morris 1990; Thackeray et al. 1981; Lee-Thorp and Ecker 2015
1232	WW P23 4A #1	Wonderwerk Cave	South Africa	Southern Africa	Newly presented	4240	4710	4710	4	4.37	1.715	1.57	Beaumont and Morris 1990; Thackeray et al. 1981; Lee-Thorp and Ecker 2015
1233	WW P23 4A #2	Wonderwerk Cave	South Africa	Southern Africa	Newly presented	4240	4710	4710	4	4.36	1.395	1.665	Beaumont and Morris 1990; Thackeray et al. 1981; Lee-Thorp and Ecker 2015
1234	WW P23 4B #7	Wonderwerk Cave	South Africa	Southern Africa	Newly presented	5180	5951	5951	4	5.245	2.095	1.41	Beaumont and Morris 1990; Thackeray et al. 1981; Lee-Thorp and Ecker 2015
1235	WW P25 4DI	Wonderwerk Cave	South Africa	Southern Africa	Newly presented	9130	10247	10247	4	5.38	1.865	1.655	Beaumont and Morris 1990; Thackeray et al. 1981; Lee-Thorp and Ecker 2015
1236	WW Q(?)25 4BI #2	Wonderwerk Cave	South Africa	Southern Africa	Newly presented	5180	5951	5951	4	4.59	1.69	1.475	Beaumont and Morris 1990; Thackeray et al. 1981; Lee-Thorp and Ecker 2015
1237	WW Q21 2B #1	Wonderwerk Cave	South Africa	Southern Africa	Newly presented	1210	1110	1110	5	4.6	1.99	1.505	Beaumont and Morris 1990; Thackeray et al. 1981; Lee-Thorp and Ecker 2015
1238	WW Q21 2B #2	Wonderwerk Cave	South Africa	Southern Africa	Newly presented	1210	1110	1110	5	4.27	1.755	1.67	Beaumont and Morris 1990; Thackeray et al. 1981; Lee-Thorp and Ecker 2015
1239	WW Q21 3A	Wonderwerk Cave	South Africa	Southern Africa	Newly presented	2005	1919	1919	5	4.35	1.22	1.53	Beaumont and Morris 1990; Thackeray et al. 1981; Lee-Thorp and Ecker 2015
1240	WW Q21 4D TUFA8	Wonderwerk Cave	South Africa	Southern Africa	Newly presented	5180	5951	5951	4	4.855	1.46	1.585	Beaumont and Morris 1990; Thackeray et al. 1981; Lee-Thorp and Ecker 2015
1241	WW Q21/22 4DII	Wonderwerk Cave	South Africa	Southern Africa	Newly presented	10047	11394	11394	4	5.13	1.92	1.645	Beaumont and Morris 1990; Thackeray et al. 1981; Lee-Thorp and Ecker 2015
1242	WW Q22 3AII #1	Wonderwerk Cave	South Africa	Southern Africa	Newly presented	2005	1919	1919	5	3.735	1.485	1.375	Beaumont and Morris 1990; Thackeray et al. 1981; Lee-Thorp and Ecker 2015
1243	WW Q22 3AII #2	Wonderwerk Cave	South Africa	Southern Africa	Newly presented	2005	1919	1919	5	3.505	1.745	1.665	Beaumont and Morris 1990; Thackeray et al. 1981; Lee-Thorp and Ecker 2015
1244	WW Q22 3AII #3	Wonderwerk Cave	South Africa	Southern Africa	Newly presented	2005	1919	1919	5	3.355	1.49	1.465	Beaumont and Morris 1990; Thackeray et al. 1981; Lee-Thorp and Ecker 2015
1245	WW Q22 3AII #4	Wonderwerk Cave	South Africa	Southern Africa	Newly presented	2005	1919	1919	5	2.775	1.03	1.425	Beaumont and Morris 1990; Thackeray et al. 1981; Lee-Thorp and Ecker 2015
1246	WW Q23 2A	Wonderwerk Cave	South Africa	Southern Africa	Newly presented			100	5	5.695	1.61	2.11	Beaumont and Morris 1990; Thackeray et al. 1981; Lee-Thorp and Ecker 2015
1247	WW Q23 3A	Wonderwerk Cave	South Africa	Southern Africa	Newly presented	2005	1919	1919	5	4.05	1.24	1.54	Beaumont and Morris 1990; Thackeray et al. 1981; Lee-Thorp and Ecker 2015
1248	WW Q23 4AI #1	Wonderwerk Cave	South Africa	Southern Africa	Newly presented	4240	4710	4710	4	3.98	1.625	1.68	Beaumont and Morris 1990; Thackeray et al. 1981; Lee-Thorp and Ecker 2015
1249	WW Q23 4AI #2	Wonderwerk Cave	South Africa	Southern Africa	Newly presented	4240	4710	4710	4	3.69	1.26	1.665	Beaumont and Morris 1990; Thackeray et al. 1981; Lee-Thorp and Ecker 2015
1250	WW Q23 4AII	Wonderwerk Cave	South Africa	Southern Africa	Newly presented	4240	4710	4710	4	4.495	1.91	1.725	Beaumont and Morris 1990; Thackeray et al. 1981; Lee-Thorp and Ecker 2015
1251	WW Q23 4AV #2	Wonderwerk Cave	South Africa	Southern Africa	Newly presented	4890	5524	5524	4	5.605	2.025	1.79	Beaumont and Morris 1990; Thackeray et al. 1981; Lee-Thorp and Ecker 2015
1252	WW Q23 4AV #3	Wonderwerk Cave	South Africa	Southern Africa	Newly presented	4890	5524	5524	4	5.115	1.81	1.585	Beaumont and Morris 1990; Thackeray et al. 1981; Lee-Thorp and Ecker 2015
1253	WW Q23 4BI	Wonderwerk Cave	South Africa	Southern Africa	Newly presented	5180	5951	5951	4	4.71	1.765	1.525	Beaumont and Morris 1990; Thackeray et al. 1981; Lee-Thorp and Ecker 2015
1254	WW Q23 4CII #1	Wonderwerk Cave	South Africa	Southern Africa	Newly presented	6700	7483	7483	4	5.145	1.7	1.605	Beaumont and Morris 1990; Thackeray et al. 1981; Lee-Thorp and Ecker 2015
1255	WW Q23 4CII #2	Wonderwerk Cave	South Africa	Southern Africa	Newly presented	6700	7483	7483	4	5.165	1.58	1.72	Beaumont and Morris 1990; Thackeray et al. 1981; Lee-Thorp and Ecker 2015
1256	WW Q23 4DII	Wonderwerk Cave	South Africa	Southern Africa	Newly presented	10047	11394	11394	4	5.53	1.86	1.695	Beaumont and Morris 1990; Thackeray et al. 1981; Lee-Thorp and Ecker 2015
1257	WW Q24 4BI #2	Wonderwerk Cave	South Africa	Southern Africa	Newly presented	5180	5951	5951	4	4.3	1.93	1.455	Beaumont and Morris 1990; Thackeray et al. 1981; Lee-Thorp and Ecker 2015
1258	WW R21 2B #2	Wonderwerk Cave	South Africa	Southern Africa	Newly presented	1210	1110	1110	5	5.24	2.47	1.415	Beaumont and Morris 1990; Thackeray et al. 1981; Lee-Thorp and Ecker 2015
1259	WW R21 3A #3	Wonderwerk Cave	South Africa	Southern Africa	Newly presented	2005	1919	1919	5	4.525	1.42	1.765	Beaumont and Morris 1990; Thackeray et al. 1981; Lee-Thorp and Ecker 2015
1260	WW R22 1A	Wonderwerk Cave	South Africa	Southern Africa	Newly presented			100	5	4.725	2.415	1.5	Beaumont and Morris 1990; Thackeray et al. 1981; Lee-Thorp and Ecker 2015
1261	WW R22 2B #1	Wonderwerk Cave	South Africa	Southern Africa	Newly presented	1210	1110	1110	5	4.87	1.83	1.82	Beaumont and Morris 1990; Thackeray et al. 1981; Lee-Thorp and Ecker 2015
1262	WW R22 2B #2	Wonderwerk Cave	South Africa	Southern Africa	Newly presented	1210	1110	1110	5	4.565	1.445	1.53	Beaumont and Morris 1990; Thackeray et al. 1981; Lee-Thorp and Ecker 2015
1263	WW R22 2B #3	Wonderwerk Cave	South Africa	Southern Africa	Newly presented	1210	1110	1110	5	4.17	1.395	1.6	Beaumont and Morris 1990; Thackeray et al. 1981; Lee-Thorp and Ecker 2015
1264	WW R22 2B #4	Wonderwerk Cave	South Africa	Southern Africa	Newly presented	1210	1110	1110	5	4.16	1.54	1.63	Beaumont and Morris 1990; Thackeray et al. 1981; Lee-Thorp and Ecker 2015
1265	WW R22 2B #5	Wonderwerk Cave	South Africa	Southern Africa	Newly presented	1210	1110	1110	5	3.905	1.395	1.615	Beaumont and Morris 1990; Thackeray et al. 1981; Lee-Thorp and Ecker 2015
1266	WW R22 4AIV #1	Wonderwerk Cave	South Africa	Southern Africa	Newly presented	4240	4710	4710	4	3.855	1.965	1.05	Beaumont and Morris 1990; Thackeray et al. 1981; Lee-Thorp and Ecker 2015
1267	WW R22 4AIV #2	Wonderwerk Cave	South Africa	Southern Africa	Newly presented	4240	4710	4710	4	3.37	1.64	1.65	Beaumont and Morris 1990; Thackeray et al. 1981; Lee-Thorp and Ecker 2015
1268	WW R22 4AIV #3	Wonderwerk Cave	South Africa	Southern Africa	Newly presented	4240	4710	4710	4	3.445	1.57	1.585	Beaumont and Morris 1990; Thackeray et al. 1981; Lee-Thorp and Ecker 2015
1269	WW R22 4AIV #4	Wonderwerk Cave	South Africa	Southern Africa	Newly presented	4240	4710	4710	4	3.195	0.91	1.745	Beaumont and Morris 1990; Thackeray et al. 1981; Lee-Thorp and Ecker 2015
1270	WW R22 4AIV #5	Wonderwerk Cave	South Africa	Southern Africa	Newly presented	4240	4710	4710	4	3.215	1.275	1.255	Beaumont and Morris 1990; Thackeray et al. 1981; Lee-Thorp and Ecker 2015
1271	WW R22 4B RS6/7	Wonderwerk Cave	South Africa	Southern Africa	Newly presented	5180	5951	5951	4	4.29	1.38	1.565	Beaumont and Morris 1990; Thackeray et al. 1981; Lee-Thorp and Ecker 2015
1272	WW R22 4B TUFA5 #1	Wonderwerk Cave	South Africa	Southern Africa	Newly presented	5180	5951	5951	4	5.24	1.465	1.91	Beaumont and Morris 1990; Thackeray et al. 1981; Lee-Thorp and Ecker 2015
1273	WW R22 4B TUFA5 #2	Wonderwerk Cave	South Africa	Southern Africa	Newly presented	5180	5951	5951	4	5.13	1.92	1.63	Beaumont and Morris 1990; Thackeray et al. 1981; Lee-Thorp and Ecker 2015
1274	WW R22 4B TUFA5 #3	Wonderwerk Cave	South Africa	Southern Africa	Newly presented	5180	5951	5951	4	3.6	1.58	1.3	Beaumont and Morris 1990; Thackeray et al. 1981; Lee-Thorp and Ecker 2015
1275	WW R23 2B #2	Wonderwerk Cave	South Africa	Southern Africa	Newly presented	1210	1110	1110	5	5.755	1.84	2.045	Beaumont and Morris 1990; Thackeray et al. 1981; Lee-Thorp and Ecker 2015
1276	WW R23 2B #3	Wonderwerk Cave	South Africa	Southern Africa	Newly presented	1210	1110	1110	5	5.435	1.47	1.805	Beaumont and Morris 1990; Thackeray et al. 1981; Lee-Thorp and Ecker 2015
1277	WW R23 2B #4	Wonderwerk Cave	South Africa	Southern Africa	Newly presented	1210	1110	1110	5	5.365	1.465	1.92	Beaumont and Morris 1990; Thackeray et al. 1981; Lee-Thorp and Ecker 2015
1278	WW R23 2B #5	Wonderwerk Cave	South Africa	Southern Africa	Newly presented	1210	1110	1110	5	5.41	1.355	1.965	Beaumont and Morris 1990; Thackeray et al. 1981; Lee-Thorp and Ecker 2015
1279	WW R23 2B #6	Wonderwerk Cave	South Africa	Southern Africa	Newly presented	1210	1110	1110	5	5.47	1.56	1.895	Beaumont and Morris 1990; Thackeray et al. 1981; Lee-Thorp and Ecker 2015
1280	WW R23 3A #1	Wonderwerk Cave	South Africa	Southern Africa	Newly presented	2005	1919	1919	5	5.365	1.555	1.935	Beaumont and Morris 1990; Thackeray et al. 1981; Lee-Thorp and Ecker 2015
1281	WW R23 3A #2	Wonderwerk Cave	South Africa	Southern Africa	Newly presented	2005	1919	1919	5	5.415	1.51	1.85	Beaumont and Morris 1990; Thackeray et al. 1981; Lee-Thorp and Ecker 2015
1282	WW R23 3A #3	Wonderwerk Cave	South Africa	Southern Africa	Newly presented	2005	1919	1919	5	5.285	1.305	1.82	Beaumont and Morris 1990; Thackeray et al. 1981; Lee-Thorp and Ecker 2015
1283	WW R23 3A #4	Wonderwerk Cave	South Africa	Southern Africa	Newly presented	2005	1919	1919	5	3.62	1.08	1.5	Beaumont and Morris 1990; Thackeray et al. 1981; Lee-Thorp and Ecker 2015
1284	WW R23 3A #5	Wonderwerk Cave	South Africa	Southern Africa	Newly presented	2005	1919	1919	5	3.06	1	1.5	Beaumont and Morris 1990; Thackeray et al. 1981; Lee-Thorp and Ecker 2015
1285	WW R23 4A LH #1	Wonderwerk Cave	South Africa	Southern Africa	Newly presented	4890	5524	5524	4	5.89	1.88	1.675	Beaumont and Morris 1990; Thackeray et al. 1981; Lee-Thorp and Ecker 2015
1286	WW R23 4A LH #2	Wonderwerk Cave	South Africa	Southern Africa	Newly presented	4890	5524	5524	4	4.71	1.58	1.24	Beaumont and Morris 1990; Thackeray et al. 1981; Lee-Thorp and Ecker 2015
1287	WW R23 4A LH^2 #1.1	Wonderwerk Cave	South Africa	Southern Africa	Newly presented	4890	5524	5524	4	5.495	2.34	1.685	Beaumont and Morris 1990; Thackeray et al. 1981; Lee-Thorp and Ecker 2015
1288	WW R23 4A LH^2 #2.1	Wonderwerk Cave	South Africa	Southern Africa	Newly presented	4890	5524	5524	4	3.73	1.585	1.35	Beaumont and Morris 1990; Thackeray et al. 1981; Lee-Thorp and Ecker 2015
1289	WW R23 4AII #2	Wonderwerk Cave	South Africa	Southern Africa	Newly presented	4240	4710	4710	4	5.31	1.98	1.47	Beaumont and Morris 1990; Thackeray et al. 1981; Lee-Thorp and Ecker 2015
1290	WW R23 4AII #3	Wonderwerk Cave	South Africa	Southern Africa	Newly presented	4240	4710	4710	4	3.96	1.115	1.33	Beaumont and Morris 1990; Thackeray et al. 1981; Lee-Thorp and Ecker 2015
1291	WW R23 4AIII	Wonderwerk Cave	South Africa	Southern Africa	Newly presented	4240	4710	4710	4	5.655	1.97	1.56	Beaumont and Morris 1990; Thackeray et al. 1981; Lee-Thorp and Ecker 2015
1292	WW R23 4BI #1	Wonderwerk Cave	South Africa	Southern Africa	Newly presented	5180	5951	5951	4	5.18	1.73	1.765	Beaumont and Morris 1990; Thackeray et al. 1981; Lee-Thorp and Ecker 2015
1293	WW R23 4BI #2	Wonderwerk Cave	South Africa	Southern Africa	Newly presented	5180	5951	5951	4	4.515	1.51	1.545	Beaumont and Morris 1990; Thackeray et al. 1981; Lee-Thorp and Ecker 2015
1294	WW R23 4CI	Wonderwerk Cave	South Africa	Southern Africa	Newly presented	6700	7483	7483	4	5.035	1.765	1.72	Beaumont and Morris 1990; Thackeray et al. 1981; Lee-Thorp and Ecker 2015
1295	WW R24 4A LF ^2 #1	Wonderwerk Cave	South Africa	Southern Africa	Newly presented	4890	5524	5524	4	5.22	1.96	1.565	Beaumont and Morris 1990; Thackeray et al. 1981; Lee-Thorp and Ecker 2015
1296	WW R24 4A LF ^2 #2	Wonderwerk Cave	South Africa	Southern Africa	Newly presented	4890	5524	5524	4	4.275	1.265	1.465	Beaumont and Morris 1990; Thackeray et al. 1981; Lee-Thorp and Ecker 2015
1297	WW R24 4A LH	Wonderwerk Cave	South Africa	Southern Africa	Newly presented	4890	5524	5524	4	5.575	2.135	1.695	Beaumont and Morris 1990; Thackeray et al. 1981; Lee-Thorp and Ecker 2015
1298	WW R24 4AII	Wonderwerk Cave	South Africa	Southern Africa	Newly presented	4240	4710	4710	4	4.78	1.74	1.57	Beaumont and Morris 1990; Thackeray et al. 1981; Lee-Thorp and Ecker 2015
1299	WW R24 4BI #2	Wonderwerk Cave	South Africa	Southern Africa	Newly presented	5180	5951	5951	4	3.795	1.245	1.715	Beaumont and Morris 1990; Thackeray et al. 1981; Lee-Thorp and Ecker 2015
1300	WW R24 4CI #2	Wonderwerk Cave	South Africa	Southern Africa	Newly presented	6700	7483	7483	4	3.735	1.96	1.6	Beaumont and Morris 1990; Thackeray et al. 1981; Lee-Thorp and Ecker 2015
1301	WW R24 4DI	Wonderwerk Cave	South Africa	Southern Africa	Newly presented	9130	10247	10247	4	3.525	1.225	1.625	Beaumont and Morris 1990; Thackeray et al. 1981; Lee-Thorp and Ecker 2015
1302	WW R25 3AI (ii)	Wonderwerk Cave	South Africa	Southern Africa	Newly presented	2005	1919	1919	5	3.845	1.875	1.465	Beaumont and Morris 1990; Thackeray et al. 1981; Lee-Thorp and Ecker 2015
1303	WW R25 3AII (i)	Wonderwerk Cave	South Africa	Southern Africa	Newly presented	2005	1919	1919	5	3.55	1.555	1.67	Beaumont and Morris 1990; Thackeray et al. 1981; Lee-Thorp and Ecker 2015
1304	WW R25 4BI #3	Wonderwerk Cave	South Africa	Southern Africa	Newly presented	5180	5951	5951	4	4.25	1.055	1.64	Beaumont and Morris 1990; Thackeray et al. 1981; Lee-Thorp and Ecker 2015
1305	WW R25 4BII	Wonderwerk Cave	South Africa	Southern Africa	Newly presented	5180	5951	5951	4	4.59	1.495	1.51	Beaumont and Morris 1990; Thackeray et al. 1981; Lee-Thorp and Ecker 2015
1306	WW S21 3A	Wonderwerk Cave	South Africa	Southern Africa	Newly presented	2005	1919	1919	5	3.98	0.97	1.68	Beaumont and Morris 1990; Thackeray et al. 1981; Lee-Thorp and Ecker 2015
1307	WW S22 2B #2	Wonderwerk Cave	South Africa	Southern Africa	Newly presented	1210	1110	1110	5	4.805	1.665	1.505	Beaumont and Morris 1990; Thackeray et al. 1981; Lee-Thorp and Ecker 2015
1308	WW S22 2B #3	Wonderwerk Cave	South Africa	Southern Africa	Newly presented	1210	1110	1110	5	3.315	1.225	1.245	Beaumont and Morris 1990; Thackeray et al. 1981; Lee-Thorp and Ecker 2015
1309	WW S22 2B #4	Wonderwerk Cave	South Africa	Southern Africa	Newly presented	1210	1110	1110	5	2.915	1.125	1.06	Beaumont and Morris 1990; Thackeray et al. 1981; Lee-Thorp and Ecker 2015
1310	WW S22 3A#1	Wonderwerk Cave	South Africa	Southern Africa	Newly presented	2005	1919	1919	5	4.655	1.465	1.72	Beaumont and Morris 1990; Thackeray et al. 1981; Lee-Thorp and Ecker 2015
1311	WW S22 3A#2	Wonderwerk Cave	South Africa	Southern Africa	Newly presented	2005	1919	1919	5	3.67	1.415	1.175	Beaumont and Morris 1990; Thackeray et al. 1981; Lee-Thorp and Ecker 2015
1312	WW S22 3A#3	Wonderwerk Cave	South Africa	Southern Africa	Newly presented	2005	1919	1919	5	3.635	1.285	1.455	Beaumont and Morris 1990; Thackeray et al. 1981; Lee-Thorp and Ecker 2015
1313	WW S22 4AI #1	Wonderwerk Cave	South Africa	Southern Africa	Newly presented	4240	4710	4710	4	4.475	1.32	1.645	Beaumont and Morris 1990; Thackeray et al. 1981; Lee-Thorp and Ecker 2015
1314	WW S22 4AI #2	Wonderwerk Cave	South Africa	Southern Africa	Newly presented	4240	4710	4710	4	4.385	1.385	1.63	Beaumont and Morris 1990; Thackeray et al. 1981; Lee-Thorp and Ecker 2015
1315	WW S22 4AI #3	Wonderwerk Cave	South Africa	Southern Africa	Newly presented	4240	4710	4710	4	4.185	1.65	1.655	Beaumont and Morris 1990; Thackeray et al. 1981; Lee-Thorp and Ecker 2015
1316	WW S22 4B RS5/6	Wonderwerk Cave	South Africa	Southern Africa	Newly presented	5180	5951	5951	4	4.89	1.91	1.45	Beaumont and Morris 1990; Thackeray et al. 1981; Lee-Thorp and Ecker 2015
1317	WW S22 4B TUFA5	Wonderwerk Cave	South Africa	Southern Africa	Newly presented	5180	5951	5951	4	3.58	1.7	1.575	Beaumont and Morris 1990; Thackeray et al. 1981; Lee-Thorp and Ecker 2015
1318	WW S22 4CI #1	Wonderwerk Cave	South Africa	Southern Africa	Newly presented	6700	7483	7483	4	5.07	1.6	1.605	Beaumont and Morris 1990; Thackeray et al. 1981; Lee-Thorp and Ecker 2015
1319	WW S22 4CI #2	Wonderwerk Cave	South Africa	Southern Africa	Newly presented	6700	7483	7483	4	4.715	1.61	1.765	Beaumont and Morris 1990; Thackeray et al. 1981; Lee-Thorp and Ecker 2015
1320	WW S22 4CII #1	Wonderwerk Cave	South Africa	Southern Africa	Newly presented	6700	7483	7483	4	4.575	1.97	1.685	Beaumont and Morris 1990; Thackeray et al. 1981; Lee-Thorp and Ecker 2015
1321	WW S22 4CII #2	Wonderwerk Cave	South Africa	Southern Africa	Newly presented	6700	7483	7483	4	4.43	2.125	1.51	Beaumont and Morris 1990; Thackeray et al. 1981; Lee-Thorp and Ecker 2015
1322	WW S23 2B	Wonderwerk Cave	South Africa	Southern Africa	Newly presented	1210	1110	1110	5	5.965	1.555	1.74	Beaumont and Morris 1990; Thackeray et al. 1981; Lee-Thorp and Ecker 2015
1323	WW S23 3A #1	Wonderwerk Cave	South Africa	Southern Africa	Newly presented	2005	1919	1919	5	4.58	1.255	1.62	Beaumont and Morris 1990; Thackeray et al. 1981; Lee-Thorp and Ecker 2015
1324	WW S23 3A #2	Wonderwerk Cave	South Africa	Southern Africa	Newly presented	2005	1919	1919	5	4.445	1.445	1.64	Beaumont and Morris 1990; Thackeray et al. 1981; Lee-Thorp and Ecker 2015
1325	WW S23 4A LH	Wonderwerk Cave	South Africa	Southern Africa	Newly presented	4890	5524	5524	4	4.23	1.375	1.635	Beaumont and Morris 1990; Thackeray et al. 1981; Lee-Thorp and Ecker 2015
1326	WW S23 4AI #1	Wonderwerk Cave	South Africa	Southern Africa	Newly presented	4240	4710	4710	4	4.215	1.835	1.465	Beaumont and Morris 1990; Thackeray et al. 1981; Lee-Thorp and Ecker 2015
1327	WW S23 4AI #2	Wonderwerk Cave	South Africa	Southern Africa	Newly presented	4240	4710	4710	4	3.665	1.475	1.645	Beaumont and Morris 1990; Thackeray et al. 1981; Lee-Thorp and Ecker 2015
1328	WW S23 4AII #1	Wonderwerk Cave	South Africa	Southern Africa	Newly presented	4240	4710	4710	4	3.21	1.56	1.555	Beaumont and Morris 1990; Thackeray et al. 1981; Lee-Thorp and Ecker 2015
1329	WW S23 4AII #2	Wonderwerk Cave	South Africa	Southern Africa	Newly presented	4240	4710	4710	4	3.2	1.22	1.62	Beaumont and Morris 1990; Thackeray et al. 1981; Lee-Thorp and Ecker 2015
1330	WW S23 4AII #3	Wonderwerk Cave	South Africa	Southern Africa	Newly presented	4240	4710	4710	4	3.33	1.075	1.235	Beaumont and Morris 1990; Thackeray et al. 1981; Lee-Thorp and Ecker 2015
1331	WW S23 4AII #4	Wonderwerk Cave	South Africa	Southern Africa	Newly presented	4240	4710	4710	4	3.215	1.235	1.585	Beaumont and Morris 1990; Thackeray et al. 1981; Lee-Thorp and Ecker 2015
1332	WW S23 4AIII	Wonderwerk Cave	South Africa	Southern Africa	Newly presented	4240	4710	4710	4	4.135	1.585	1.48	Beaumont and Morris 1990; Thackeray et al. 1981; Lee-Thorp and Ecker 2015
1333	WW S23 4BII #2	Wonderwerk Cave	South Africa	Southern Africa	Newly presented	5180	5951	5951	4	4.83	1.23	1.705	Beaumont and Morris 1990; Thackeray et al. 1981; Lee-Thorp and Ecker 2015
1334	WW S23 4BII #3	Wonderwerk Cave	South Africa	Southern Africa	Newly presented	5180	5951	5951	4	4.565	1.835	1.415	Beaumont and Morris 1990; Thackeray et al. 1981; Lee-Thorp and Ecker 2015
1335	WW S23 4BII #4	Wonderwerk Cave	South Africa	Southern Africa	Newly presented	5180	5951	5951	4	4.365	1.535	1.345	Beaumont and Morris 1990; Thackeray et al. 1981; Lee-Thorp and Ecker 2015
1336	WW S23 4BII #5	Wonderwerk Cave	South Africa	Southern Africa	Newly presented	5180	5951	5951	4	4	1.705	1.345	Beaumont and Morris 1990; Thackeray et al. 1981; Lee-Thorp and Ecker 2015
1337	WW S23 4DI	Wonderwerk Cave	South Africa	Southern Africa	Newly presented	9130	10247	10247	4	4.55	1.46	1.495	Beaumont and Morris 1990; Thackeray et al. 1981; Lee-Thorp and Ecker 2015
1338	WW S23 4DI	Wonderwerk Cave	South Africa	Southern Africa	Newly presented	9130	10247	10247	4	4.905	1.445	1.795	Beaumont and Morris 1990; Thackeray et al. 1981; Lee-Thorp and Ecker 2015
1339	WW S24 2B #3	Wonderwerk Cave	South Africa	Southern Africa	Newly presented	1210	1110	1110	5	4.58	1.305	1.43	Beaumont and Morris 1990; Thackeray et al. 1981; Lee-Thorp and Ecker 2015
1340	WW S24 2B #4	Wonderwerk Cave	South Africa	Southern Africa	Newly presented	1210	1110	1110	5	4.28	1.69	1.19	Beaumont and Morris 1990; Thackeray et al. 1981; Lee-Thorp and Ecker 2015
1341	WW S24 2B #5	Wonderwerk Cave	South Africa	Southern Africa	Newly presented	1210	1110	1110	5	4.235	0.975	1.945	Beaumont and Morris 1990; Thackeray et al. 1981; Lee-Thorp and Ecker 2015
1342	WW S24 4CI	Wonderwerk Cave	South Africa	Southern Africa	Newly presented	6700	7483	7483	4	3.495	1.37	1.085	Beaumont and Morris 1990; Thackeray et al. 1981; Lee-Thorp and Ecker 2015
1343	WW S24 4CII	Wonderwerk Cave	South Africa	Southern Africa	Newly presented	6700	7483	7483	4	4.28	1.92	1.245	Beaumont and Morris 1990; Thackeray et al. 1981; Lee-Thorp and Ecker 2015
1344	WW S25 2B #1	Wonderwerk Cave	South Africa	Southern Africa	Newly presented	1210	1110	1110	5	4.035	2.09	1.26	Beaumont and Morris 1990; Thackeray et al. 1981; Lee-Thorp and Ecker 2015
1345	WW S25 2B #2	Wonderwerk Cave	South Africa	Southern Africa	Newly presented	1210	1110	1110	5	4.07	1.435	1.585	Beaumont and Morris 1990; Thackeray et al. 1981; Lee-Thorp and Ecker 2015
1346	WW S25 3AII	Wonderwerk Cave	South Africa	Southern Africa	Newly presented	2005	1919	1919	5	4.01	2.1	1.245	Beaumont and Morris 1990; Thackeray et al. 1981; Lee-Thorp and Ecker 2015
1347	WW S25 3AIII	Wonderwerk Cave	South Africa	Southern Africa	Newly presented	2005	1919	1919	5	4.68	1.885	1.36	Beaumont and Morris 1990; Thackeray et al. 1981; Lee-Thorp and Ecker 2015
1348	WW S25 3B #1	Wonderwerk Cave	South Africa	Southern Africa	Newly presented	3450	3371	3371	4	2.95	1.125	1.295	Beaumont and Morris 1990; Thackeray et al. 1981; Lee-Thorp and Ecker 2015
1349	WW S25 3B #2	Wonderwerk Cave	South Africa	Southern Africa	Newly presented	3450	3371	3371	4	5.12	1.75	1.66	Beaumont and Morris 1990; Thackeray et al. 1981; Lee-Thorp and Ecker 2015
1350	WW S25 4A LH #3	Wonderwerk Cave	South Africa	Southern Africa	Newly presented	4890	5524	5524	4	4.96	1.905	1.83	Beaumont and Morris 1990; Thackeray et al. 1981; Lee-Thorp and Ecker 2015
1351	WW S25 4BI #2	Wonderwerk Cave	South Africa	Southern Africa	Newly presented	5180	5951	5951	4	4.285	1.54	1.75	Beaumont and Morris 1990; Thackeray et al. 1981; Lee-Thorp and Ecker 2015
1352	WW S25 4BI #3	Wonderwerk Cave	South Africa	Southern Africa	Newly presented	5180	5951	5951	4	4.43	1.735	1.42	Beaumont and Morris 1990; Thackeray et al. 1981; Lee-Thorp and Ecker 2015
1353	WW S26 3AI	Wonderwerk Cave	South Africa	Southern Africa	Newly presented	2005	1919	1919	5	5.475	1.73	1.56	Beaumont and Morris 1990; Thackeray et al. 1981; Lee-Thorp and Ecker 2015
1354	WW S26 3AIII #2	Wonderwerk Cave	South Africa	Southern Africa	Newly presented	2005	1919	1919	5	3.275	1.39	0.955	Beaumont and Morris 1990; Thackeray et al. 1981; Lee-Thorp and Ecker 2015
1355	WW S26 3BI	Wonderwerk Cave	South Africa	Southern Africa	Newly presented	3450	3371	3371	4	3.93	1.805	1.45	Beaumont and Morris 1990; Thackeray et al. 1981; Lee-Thorp and Ecker 2015
1356	WW S26 4BI	Wonderwerk Cave	South Africa	Southern Africa	Newly presented	5180	5951	5951	4	4.555	1.51	1.53	Beaumont and Morris 1990; Thackeray et al. 1981; Lee-Thorp and Ecker 2015
1357	WW S26 4CIII	Wonderwerk Cave	South Africa	Southern Africa	Newly presented	6700	7483	7483	4	4.88	2.055	1.465	Beaumont and Morris 1990; Thackeray et al. 1981; Lee-Thorp and Ecker 2015
1358	WW S27 2B #1	Wonderwerk Cave	South Africa	Southern Africa	Newly presented	1210	1110	1110	5	4.47	1.8	1.77	Beaumont and Morris 1990; Thackeray et al. 1981; Lee-Thorp and Ecker 2015
1359	WW S27 2B #2	Wonderwerk Cave	South Africa	Southern Africa	Newly presented	1210	1110	1110	5	4.24	1.895	1.43	Beaumont and Morris 1990; Thackeray et al. 1981; Lee-Thorp and Ecker 2015
1360	WW S27 3AIII	Wonderwerk Cave	South Africa	Southern Africa	Newly presented	2005	1919	1919	5	4.41	1.495	1.76	Beaumont and Morris 1990; Thackeray et al. 1981; Lee-Thorp and Ecker 2015
1361	WW S27 3BI	Wonderwerk Cave	South Africa	Southern Africa	Newly presented	3450	3371	3371	4	3.215	1.135	1.53	Beaumont and Morris 1990; Thackeray et al. 1981; Lee-Thorp and Ecker 2015
1362	WW S27 3BII #1	Wonderwerk Cave	South Africa	Southern Africa	Newly presented	3450	3371	3371	4	4.605	1.72	1.67	Beaumont and Morris 1990; Thackeray et al. 1981; Lee-Thorp and Ecker 2015
1363	WW S27 3BII #2	Wonderwerk Cave	South Africa	Southern Africa	Newly presented	3450	3371	3371	4	3.57	1.43	1.28	Beaumont and Morris 1990; Thackeray et al. 1981; Lee-Thorp and Ecker 2015
1364	WW S27 4AI #2	Wonderwerk Cave	South Africa	Southern Africa	Newly presented	4240	4710	4710	4	3.61	1.56	1.645	Beaumont and Morris 1990; Thackeray et al. 1981; Lee-Thorp and Ecker 2015
1365	WW S27 4AI #3	Wonderwerk Cave	South Africa	Southern Africa	Newly presented	4240	4710	4710	4	3.59	1.535	1.535	Beaumont and Morris 1990; Thackeray et al. 1981; Lee-Thorp and Ecker 2015
1366	WW S27 4AI #4	Wonderwerk Cave	South Africa	Southern Africa	Newly presented	4240	4710	4710	4	3.565	1.595	1.41	Beaumont and Morris 1990; Thackeray et al. 1981; Lee-Thorp and Ecker 2015
1367	WW S27 4AI #5	Wonderwerk Cave	South Africa	Southern Africa	Newly presented	4240	4710	4710	4	3.57	1.555	1.535	Beaumont and Morris 1990; Thackeray et al. 1981; Lee-Thorp and Ecker 2015
1368	WW S27 4AII #4	Wonderwerk Cave	South Africa	Southern Africa	Newly presented	4240	4710	4710	4	5.175	2.335	1.58	Beaumont and Morris 1990; Thackeray et al. 1981; Lee-Thorp and Ecker 2015
1369	WW S28 2B #2	Wonderwerk Cave	South Africa	Southern Africa	Newly presented	1210	1110	1110	5	5.275	1.615	1.575	Beaumont and Morris 1990; Thackeray et al. 1981; Lee-Thorp and Ecker 2015
1370	WW S28 3BI	Wonderwerk Cave	South Africa	Southern Africa	Newly presented	3450	3371	3371	4	3.98	1.385	1.555	Beaumont and Morris 1990; Thackeray et al. 1981; Lee-Thorp and Ecker 2015
1371	WW S28 3BII #7	Wonderwerk Cave	South Africa	Southern Africa	Newly presented	3450	3371	3371	4	3.1	1.335	1.335	Beaumont and Morris 1990; Thackeray et al. 1981; Lee-Thorp and Ecker 2015
1372	WW S28 3BII #8	Wonderwerk Cave	South Africa	Southern Africa	Newly presented	3450	3371	3371	4	2.855	1.275	1.135	Beaumont and Morris 1990; Thackeray et al. 1981; Lee-Thorp and Ecker 2015
1373	WW S28 4AI #1	Wonderwerk Cave	South Africa	Southern Africa	Newly presented	4240	4710	4710	4	4.38	1.605	1.58	Beaumont and Morris 1990; Thackeray et al. 1981; Lee-Thorp and Ecker 2015
1374	WW S28 4AI #2	Wonderwerk Cave	South Africa	Southern Africa	Newly presented	4240	4710	4710	4	3.81	1.375	1.39	Beaumont and Morris 1990; Thackeray et al. 1981; Lee-Thorp and Ecker 2015
1375	WW S29 3I #2	Wonderwerk Cave	South Africa	Southern Africa	Newly presented			2500	5	4.035	1.535	1.385	Beaumont and Morris 1990; Thackeray et al. 1981; Lee-Thorp and Ecker 2015
1376	WW S29 3II #2	Wonderwerk Cave	South Africa	Southern Africa	Newly presented			2500	5	3.875	1.49	1.41	Beaumont and Morris 1990; Thackeray et al. 1981; Lee-Thorp and Ecker 2015
1377	WW S29 3III #2	Wonderwerk Cave	South Africa	Southern Africa	Newly presented			2500	5	4.675	1.425	1.75	Beaumont and Morris 1990; Thackeray et al. 1981; Lee-Thorp and Ecker 2015
1378	WW S29 4A+B #4	Wonderwerk Cave	South Africa	Southern Africa	Newly presented			5000	4	4.425	1.85	1.515	Beaumont and Morris 1990; Thackeray et al. 1981; Lee-Thorp and Ecker 2015
1379	WW S29 4A+B #5	Wonderwerk Cave	South Africa	Southern Africa	Newly presented			5000	4	4.155	1.685	1.455	Beaumont and Morris 1990; Thackeray et al. 1981; Lee-Thorp and Ecker 2015
1380	WW S29 4A+B #6	Wonderwerk Cave	South Africa	Southern Africa	Newly presented			5000	4	4.155	1.615	1.485	Beaumont and Morris 1990; Thackeray et al. 1981; Lee-Thorp and Ecker 2015
1381	WW S29 4A+B #8	Wonderwerk Cave	South Africa	Southern Africa	Newly presented			5000	4	3.525	1.455	1.475	Beaumont and Morris 1990; Thackeray et al. 1981; Lee-Thorp and Ecker 2015
1382	WW S29 4A+B #9	Wonderwerk Cave	South Africa	Southern Africa	Newly presented			5000	4	3.345	1.355	1.43	Beaumont and Morris 1990; Thackeray et al. 1981; Lee-Thorp and Ecker 2015
1383	WW S30 3I #2	Wonderwerk Cave	South Africa	Southern Africa	Newly presented			2500	5	4.555	1.91	1.69	Beaumont and Morris 1990; Thackeray et al. 1981; Lee-Thorp and Ecker 2015
1384	WW S30 3I #3	Wonderwerk Cave	South Africa	Southern Africa	Newly presented			2500	5	4.22	1.18	1.55	Beaumont and Morris 1990; Thackeray et al. 1981; Lee-Thorp and Ecker 2015
1385	WW S30 3I #4	Wonderwerk Cave	South Africa	Southern Africa	Newly presented			2500	5	4.275	1.715	1.325	Beaumont and Morris 1990; Thackeray et al. 1981; Lee-Thorp and Ecker 2015
1386	WW S30 3I #5	Wonderwerk Cave	South Africa	Southern Africa	Newly presented			2500	5	4.075	1.57	1.41	Beaumont and Morris 1990; Thackeray et al. 1981; Lee-Thorp and Ecker 2015
1387	WW S30 3III	Wonderwerk Cave	South Africa	Southern Africa	Newly presented			2500	5	3.6	1.56	1.385	Beaumont and Morris 1990; Thackeray et al. 1981; Lee-Thorp and Ecker 2015
1388	WW S30 4A+B #3	Wonderwerk Cave	South Africa	Southern Africa	Newly presented			5000	4	4.56	1.76	1.415	Beaumont and Morris 1990; Thackeray et al. 1981; Lee-Thorp and Ecker 2015
1389	WW S30 4A+B #4	Wonderwerk Cave	South Africa	Southern Africa	Newly presented			5000	4	3.02	1.665	1.44	Beaumont and Morris 1990; Thackeray et al. 1981; Lee-Thorp and Ecker 2015
1390	WW S31 3I	Wonderwerk Cave	South Africa	Southern Africa	Newly presented			2500	5	4.025	1.555	1.31	Beaumont and Morris 1990; Thackeray et al. 1981; Lee-Thorp and Ecker 2015
1391	WW S31 3II	Wonderwerk Cave	South Africa	Southern Africa	Newly presented			2500	5	4.07	1.855	1.17	Beaumont and Morris 1990; Thackeray et al. 1981; Lee-Thorp and Ecker 2015
1392	WW S31 4A+B #1	Wonderwerk Cave	South Africa	Southern Africa	Newly presented			5000	4	5.88	2.75	1.465	Beaumont and Morris 1990; Thackeray et al. 1981; Lee-Thorp and Ecker 2015
1393	WW S31 4A+B #2	Wonderwerk Cave	South Africa	Southern Africa	Newly presented			5000	4	3.97	1.26	1.39	Beaumont and Morris 1990; Thackeray et al. 1981; Lee-Thorp and Ecker 2015
1394	WW S31 4A+B #3	Wonderwerk Cave	South Africa	Southern Africa	Newly presented			5000	4	3.24	1.755	1.44	Beaumont and Morris 1990; Thackeray et al. 1981; Lee-Thorp and Ecker 2015
1395	WW S31 4A+B #4	Wonderwerk Cave	South Africa	Southern Africa	Newly presented			5000	4	3.965	1.835	1.215	Beaumont and Morris 1990; Thackeray et al. 1981; Lee-Thorp and Ecker 2015
1396	WW S31 4C	Wonderwerk Cave	South Africa	Southern Africa	Newly presented	6700	7483	7483	4	5.31	2.165	1.47	Beaumont and Morris 1990; Thackeray et al. 1981; Lee-Thorp and Ecker 2015
1397	WW S32 3II	Wonderwerk Cave	South Africa	Southern Africa	Newly presented			2500	5	3.255	1.23	1.445	Beaumont and Morris 1990; Thackeray et al. 1981; Lee-Thorp and Ecker 2015
1398	WW S32 4A+B	Wonderwerk Cave	South Africa	Southern Africa	Newly presented			5000	4	4.245	1.89	1.42	Beaumont and Morris 1990; Thackeray et al. 1981; Lee-Thorp and Ecker 2015
1399	WW S32 5	Wonderwerk Cave	South Africa	Southern Africa	Newly presented			12000	3	5.5	1.995	1.67	Beaumont and Morris 1990; Thackeray et al. 1981; Lee-Thorp and Ecker 2015
1400	WW S33 3I	Wonderwerk Cave	South Africa	Southern Africa	Newly presented			2500	5	4.03	1.405	1.465	Beaumont and Morris 1990; Thackeray et al. 1981; Lee-Thorp and Ecker 2015
1401	WW S33 4A+B	Wonderwerk Cave	South Africa	Southern Africa	Newly presented			5000	4	4.305	1.54	1.48	Beaumont and Morris 1990; Thackeray et al. 1981; Lee-Thorp and Ecker 2015
1402	WW S34 3	Wonderwerk Cave	South Africa	Southern Africa	Newly presented			2500	5	4.19	1.385	1.525	Beaumont and Morris 1990; Thackeray et al. 1981; Lee-Thorp and Ecker 2015
1403	WW S34 4A+B #1	Wonderwerk Cave	South Africa	Southern Africa	Newly presented			5000	4	3.2	1.66	1.35	Beaumont and Morris 1990; Thackeray et al. 1981; Lee-Thorp and Ecker 2015
1404	WW S34 4A+B #2	Wonderwerk Cave	South Africa	Southern Africa	Newly presented			5000	4	3.175	1.645	1.16	Beaumont and Morris 1990; Thackeray et al. 1981; Lee-Thorp and Ecker 2015
1405	WW SorT25 2B	Wonderwerk Cave	South Africa	Southern Africa	Newly presented	1210	1110	1110	5	5.015	2.635	1.325	Beaumont and Morris 1990; Thackeray et al. 1981; Lee-Thorp and Ecker 2015
1406	WW T21 3A #7	Wonderwerk Cave	South Africa	Southern Africa	Newly presented	2005	1919	1919	5	4	1.375	1.465	Beaumont and Morris 1990; Thackeray et al. 1981; Lee-Thorp and Ecker 2015
1407	WW T21 4CII #3	Wonderwerk Cave	South Africa	Southern Africa	Newly presented	6700	7483	7483	4	4.695	1.905	1.59	Beaumont and Morris 1990; Thackeray et al. 1981; Lee-Thorp and Ecker 2015
1408	WW T22 2B #3	Wonderwerk Cave	South Africa	Southern Africa	Newly presented	1210	1110	1110	5	5.795	1.515	1.985	Beaumont and Morris 1990; Thackeray et al. 1981; Lee-Thorp and Ecker 2015
1409	WW T22 2B #4	Wonderwerk Cave	South Africa	Southern Africa	Newly presented	1210	1110	1110	5	3.855	1.305	1.395	Beaumont and Morris 1990; Thackeray et al. 1981; Lee-Thorp and Ecker 2015
1410	WW T22 3AI #1	Wonderwerk Cave	South Africa	Southern Africa	Newly presented	2005	1919	1919	5	4.745	1.805	1.365	Beaumont and Morris 1990; Thackeray et al. 1981; Lee-Thorp and Ecker 2015
1411	WW T22 3AI #2	Wonderwerk Cave	South Africa	Southern Africa	Newly presented	2005	1919	1919	5	4.485	1.175	1.74	Beaumont and Morris 1990; Thackeray et al. 1981; Lee-Thorp and Ecker 2015
1412	WW T22 3AI #3	Wonderwerk Cave	South Africa	Southern Africa	Newly presented	2005	1919	1919	5	4.465	1.69	1.595	Beaumont and Morris 1990; Thackeray et al. 1981; Lee-Thorp and Ecker 2015
1413	WW T22 3AI #4	Wonderwerk Cave	South Africa	Southern Africa	Newly presented	2005	1919	1919	5	4.25	1.7	1.46	Beaumont and Morris 1990; Thackeray et al. 1981; Lee-Thorp and Ecker 2015
1414	WW T22 3AI #5	Wonderwerk Cave	South Africa	Southern Africa	Newly presented	2005	1919	1919	5	3.935	2.11	1.3	Beaumont and Morris 1990; Thackeray et al. 1981; Lee-Thorp and Ecker 2015
1415	WW T22 3AI #6	Wonderwerk Cave	South Africa	Southern Africa	Newly presented	2005	1919	1919	5	3.85	1.3	1.465	Beaumont and Morris 1990; Thackeray et al. 1981; Lee-Thorp and Ecker 2015
1416	WW T22 3AI #7	Wonderwerk Cave	South Africa	Southern Africa	Newly presented	2005	1919	1919	5	3.525	1.32	1.865	Beaumont and Morris 1990; Thackeray et al. 1981; Lee-Thorp and Ecker 2015
1417	WW T22 3AI #8	Wonderwerk Cave	South Africa	Southern Africa	Newly presented	2005	1919	1919	5	3.575	1.43	1.265	Beaumont and Morris 1990; Thackeray et al. 1981; Lee-Thorp and Ecker 2015
1418	WW T22 4CI #1	Wonderwerk Cave	South Africa	Southern Africa	Newly presented	6700	7483	7483	4	4.75	1.905	1.64	Beaumont and Morris 1990; Thackeray et al. 1981; Lee-Thorp and Ecker 2015
1419	WW T22 4CI #2	Wonderwerk Cave	South Africa	Southern Africa	Newly presented	6700	7483	7483	4	3.74	1.055	1.53	Beaumont and Morris 1990; Thackeray et al. 1981; Lee-Thorp and Ecker 2015
1420	WW T22 4DI #1	Wonderwerk Cave	South Africa	Southern Africa	Newly presented	9130	10247	10247	4	3.225	1.34	1.43	Beaumont and Morris 1990; Thackeray et al. 1981; Lee-Thorp and Ecker 2015
1421	WW T22 4DI #2	Wonderwerk Cave	South Africa	Southern Africa	Newly presented	9130	10247	10247	4	3.19	1.235	1.505	Beaumont and Morris 1990; Thackeray et al. 1981; Lee-Thorp and Ecker 2015
1422	WW T23 2B #2	Wonderwerk Cave	South Africa	Southern Africa	Newly presented	1210	1110	1110	5	4.37	1.755	1.455	Beaumont and Morris 1990; Thackeray et al. 1981; Lee-Thorp and Ecker 2015
1423	WW T23 3B #2	Wonderwerk Cave	South Africa	Southern Africa	Newly presented	3450	3371	3371	4	5.045	1.875	1.625	Beaumont and Morris 1990; Thackeray et al. 1981; Lee-Thorp and Ecker 2015
1424	WW T23 3B #3	Wonderwerk Cave	South Africa	Southern Africa	Newly presented	3450	3371	3371	4	4.45	1.77	1.505	Beaumont and Morris 1990; Thackeray et al. 1981; Lee-Thorp and Ecker 2015
1425	WW T23 3B #4	Wonderwerk Cave	South Africa	Southern Africa	Newly presented	3450	3371	3371	4	4.62	1.595	1.345	Beaumont and Morris 1990; Thackeray et al. 1981; Lee-Thorp and Ecker 2015
1426	WW T23 3B #5	Wonderwerk Cave	South Africa	Southern Africa	Newly presented	3450	3371	3371	4	4.48	1.555	1.855	Beaumont and Morris 1990; Thackeray et al. 1981; Lee-Thorp and Ecker 2015
1427	WW T23 3B #6	Wonderwerk Cave	South Africa	Southern Africa	Newly presented	3450	3371	3371	4	4.345	1.585	1.785	Beaumont and Morris 1990; Thackeray et al. 1981; Lee-Thorp and Ecker 2015
1428	WW T23 4AI	Wonderwerk Cave	South Africa	Southern Africa	Newly presented	4240	4710	4710	4	4.17	1.72	1.38	Beaumont and Morris 1990; Thackeray et al. 1981; Lee-Thorp and Ecker 2015
1429	WW T23 4AVI #2	Wonderwerk Cave	South Africa	Southern Africa	Newly presented	4890	5524	5524	4	5.02	1.54	1.69	Beaumont and Morris 1990; Thackeray et al. 1981; Lee-Thorp and Ecker 2015
1430	WW T23 4BII	Wonderwerk Cave	South Africa	Southern Africa	Newly presented	5180	5951	5951	4	4.63	1.95	1.94	Beaumont and Morris 1990; Thackeray et al. 1981; Lee-Thorp and Ecker 2015
1431	WW T23 4CI	Wonderwerk Cave	South Africa	Southern Africa	Newly presented	6700	7483	7483	4	5	1.79	1.905	Beaumont and Morris 1990; Thackeray et al. 1981; Lee-Thorp and Ecker 2015
1432	WW T23 4DI #1	Wonderwerk Cave	South Africa	Southern Africa	Newly presented	9130	10247	10247	4	4.565	1.65	1.525	Beaumont and Morris 1990; Thackeray et al. 1981; Lee-Thorp and Ecker 2015
1433	WW T23 4DI #2	Wonderwerk Cave	South Africa	Southern Africa	Newly presented	9130	10247	10247	4	4.64	1.655	1.565	Beaumont and Morris 1990; Thackeray et al. 1981; Lee-Thorp and Ecker 2015
1434	WW T23 4DI #3	Wonderwerk Cave	South Africa	Southern Africa	Newly presented	9130	10247	10247	4	4.275	2.25	1.325	Beaumont and Morris 1990; Thackeray et al. 1981; Lee-Thorp and Ecker 2015
1435	WW T24 2B #1	Wonderwerk Cave	South Africa	Southern Africa	Newly presented	1210	1110	1110	5	4.93	2.055	1.495	Beaumont and Morris 1990; Thackeray et al. 1981; Lee-Thorp and Ecker 2015
1436	WW T24 2B #2	Wonderwerk Cave	South Africa	Southern Africa	Newly presented	1210	1110	1110	5	4.37	1.37	1.44	Beaumont and Morris 1990; Thackeray et al. 1981; Lee-Thorp and Ecker 2015
1437	WW T24 3A	Wonderwerk Cave	South Africa	Southern Africa	Newly presented	2005	1919	1919	5	4.24	1.23	1.665	Beaumont and Morris 1990; Thackeray et al. 1981; Lee-Thorp and Ecker 2015
1438	WW T24 3AI #2	Wonderwerk Cave	South Africa	Southern Africa	Newly presented	2005	1919	1919	5	3.195	0.92	1.605	Beaumont and Morris 1990; Thackeray et al. 1981; Lee-Thorp and Ecker 2015
1439	WW T24 3AII	Wonderwerk Cave	South Africa	Southern Africa	Newly presented	2005	1919	1919	5	3.625	1.565	1.62	Beaumont and Morris 1990; Thackeray et al. 1981; Lee-Thorp and Ecker 2015
1440	WW T24 4AI	Wonderwerk Cave	South Africa	Southern Africa	Newly presented	4240	4710	4710	4	2.945	1.225	1.4	Beaumont and Morris 1990; Thackeray et al. 1981; Lee-Thorp and Ecker 2015
1441	WW T24 4AIII	Wonderwerk Cave	South Africa	Southern Africa	Newly presented	4240	4710	4710	4	4.835	1.565	1.69	Beaumont and Morris 1990; Thackeray et al. 1981; Lee-Thorp and Ecker 2015
1442	WW T24 4BI #2	Wonderwerk Cave	South Africa	Southern Africa	Newly presented	5180	5951	5951	4	3.375	1.6	1.055	Beaumont and Morris 1990; Thackeray et al. 1981; Lee-Thorp and Ecker 2015
1443	WW T24 4BII #2	Wonderwerk Cave	South Africa	Southern Africa	Newly presented	5180	5951	5951	4	4.91	2.115	1.595	Beaumont and Morris 1990; Thackeray et al. 1981; Lee-Thorp and Ecker 2015
1444	WW T24 4BII #3	Wonderwerk Cave	South Africa	Southern Africa	Newly presented	5180	5951	5951	4	4.705	1.68	1.775	Beaumont and Morris 1990; Thackeray et al. 1981; Lee-Thorp and Ecker 2015
1445	WW T24 4CI #2	Wonderwerk Cave	South Africa	Southern Africa	Newly presented	6700	7483	7483	4	4.395	1.855	1.465	Beaumont and Morris 1990; Thackeray et al. 1981; Lee-Thorp and Ecker 2015
1446	WW T24 4CI #3	Wonderwerk Cave	South Africa	Southern Africa	Newly presented	6700	7483	7483	4	4.495	1.45	1.37	Beaumont and Morris 1990; Thackeray et al. 1981; Lee-Thorp and Ecker 2015
1447	WW T24 4CIII #2	Wonderwerk Cave	South Africa	Southern Africa	Newly presented	6700	7483	7483	4	5.16	1.805	1.865	Beaumont and Morris 1990; Thackeray et al. 1981; Lee-Thorp and Ecker 2015
1448	WW T25 3AII #1	Wonderwerk Cave	South Africa	Southern Africa	Newly presented	2005	1919	1919	5	4.64	1.74	1.615	Beaumont and Morris 1990; Thackeray et al. 1981; Lee-Thorp and Ecker 2015
1449	WW T25 3AII #2	Wonderwerk Cave	South Africa	Southern Africa	Newly presented	2005	1919	1919	5	4.285	1.845	1.615	Beaumont and Morris 1990; Thackeray et al. 1981; Lee-Thorp and Ecker 2015
1450	WW T25 3AIII #1	Wonderwerk Cave	South Africa	Southern Africa	Newly presented	2005	1919	1919	5	4.31	1.34	1.56	Beaumont and Morris 1990; Thackeray et al. 1981; Lee-Thorp and Ecker 2015
1451	WW T25 3AIII #2	Wonderwerk Cave	South Africa	Southern Africa	Newly presented	2005	1919	1919	5	3.625	1.65	1.61	Beaumont and Morris 1990; Thackeray et al. 1981; Lee-Thorp and Ecker 2015
1452	WW T25 3B #4	Wonderwerk Cave	South Africa	Southern Africa	Newly presented	3450	3371	3371	4	3.75	1.635	1.595	Beaumont and Morris 1990; Thackeray et al. 1981; Lee-Thorp and Ecker 2015
1453	WW T25 4BI #2	Wonderwerk Cave	South Africa	Southern Africa	Newly presented	5180	5951	5951	4	3.075	1.325	1.16	Beaumont and Morris 1990; Thackeray et al. 1981; Lee-Thorp and Ecker 2015
1454	WW T25 4BII	Wonderwerk Cave	South Africa	Southern Africa	Newly presented	5180	5951	5951	4	3.425	1.205	1.405	Beaumont and Morris 1990; Thackeray et al. 1981; Lee-Thorp and Ecker 2015
1455	WW T25 4BII #1	Wonderwerk Cave	South Africa	Southern Africa	Newly presented	5180	5951	5951	4	5.29	1.425	1.51	Beaumont and Morris 1990; Thackeray et al. 1981; Lee-Thorp and Ecker 2015
1456	WW T25 4BII #2	Wonderwerk Cave	South Africa	Southern Africa	Newly presented	5180	5951	5951	4	5.02	1.665	1.855	Beaumont and Morris 1990; Thackeray et al. 1981; Lee-Thorp and Ecker 2015
1457	WW T25 4CII #1	Wonderwerk Cave	South Africa	Southern Africa	Newly presented	6700	7483	7483	4	4.705	2.125	1.44	Beaumont and Morris 1990; Thackeray et al. 1981; Lee-Thorp and Ecker 2015
1458	WW T25 4CII #2	Wonderwerk Cave	South Africa	Southern Africa	Newly presented	6700	7483	7483	4	4.12	1.765	1.44	Beaumont and Morris 1990; Thackeray et al. 1981; Lee-Thorp and Ecker 2015
1459	WW T26 2B	Wonderwerk Cave	South Africa	Southern Africa	Newly presented	1210	1110	1110	5	4.925	1.735	1.685	Beaumont and Morris 1990; Thackeray et al. 1981; Lee-Thorp and Ecker 2015
1460	WW T26 3AI #1	Wonderwerk Cave	South Africa	Southern Africa	Newly presented	2005	1919	1919	5	5.025	2.69	1.12	Beaumont and Morris 1990; Thackeray et al. 1981; Lee-Thorp and Ecker 2015
1461	WW T26 3AI #2	Wonderwerk Cave	South Africa	Southern Africa	Newly presented	2005	1919	1919	5	4.68	1.54	1.635	Beaumont and Morris 1990; Thackeray et al. 1981; Lee-Thorp and Ecker 2015
1462	WW T26 3AII #1	Wonderwerk Cave	South Africa	Southern Africa	Newly presented	2005	1919	1919	5	4.915	1.725	1.575	Beaumont and Morris 1990; Thackeray et al. 1981; Lee-Thorp and Ecker 2015
1463	WW T26 3AII #2	Wonderwerk Cave	South Africa	Southern Africa	Newly presented	2005	1919	1919	5	4.105	1.485	1.645	Beaumont and Morris 1990; Thackeray et al. 1981; Lee-Thorp and Ecker 2015
1464	WW T26 3AII #3	Wonderwerk Cave	South Africa	Southern Africa	Newly presented	2005	1919	1919	5	3.6	1.71	1.55	Beaumont and Morris 1990; Thackeray et al. 1981; Lee-Thorp and Ecker 2015
1465	WW T26 4A LH #3	Wonderwerk Cave	South Africa	Southern Africa	Newly presented	4890	5524	5524	4	5.17	2.14	1.51	Beaumont and Morris 1990; Thackeray et al. 1981; Lee-Thorp and Ecker 2015
1466	WW T26 4AII #3	Wonderwerk Cave	South Africa	Southern Africa	Newly presented	4240	4710	4710	4	5.575	1.695	1.745	Beaumont and Morris 1990; Thackeray et al. 1981; Lee-Thorp and Ecker 2015
1467	WW T26 4AII #5	Wonderwerk Cave	South Africa	Southern Africa	Newly presented	4240	4710	4710	4	4.765	1.8	1.755	Beaumont and Morris 1990; Thackeray et al. 1981; Lee-Thorp and Ecker 2015
1468	WW T26 4AII #7	Wonderwerk Cave	South Africa	Southern Africa	Newly presented	4240	4710	4710	4	4.265	2.02	1.39	Beaumont and Morris 1990; Thackeray et al. 1981; Lee-Thorp and Ecker 2015
1469	WW T26 4AII #8	Wonderwerk Cave	South Africa	Southern Africa	Newly presented	4240	4710	4710	4	4.185	1.48	1.685	Beaumont and Morris 1990; Thackeray et al. 1981; Lee-Thorp and Ecker 2015
1470	WW T26 4AII #9	Wonderwerk Cave	South Africa	Southern Africa	Newly presented	4240	4710	4710	4	3.985	1.735	1.34	Beaumont and Morris 1990; Thackeray et al. 1981; Lee-Thorp and Ecker 2015
1471	WW T26 4BI #4	Wonderwerk Cave	South Africa	Southern Africa	Newly presented	5180	5951	5951	4	3.265	1.525	1.02	Beaumont and Morris 1990; Thackeray et al. 1981; Lee-Thorp and Ecker 2015
1472	WW T26 4BI #5	Wonderwerk Cave	South Africa	Southern Africa	Newly presented	5180	5951	5951	4	3.425	1.225	1.285	Beaumont and Morris 1990; Thackeray et al. 1981; Lee-Thorp and Ecker 2015
1473	WW T26 4CI	Wonderwerk Cave	South Africa	Southern Africa	Newly presented	6700	7483	7483	4	4.365	1.62	1.445	Beaumont and Morris 1990; Thackeray et al. 1981; Lee-Thorp and Ecker 2015
1474	WW T27 2B	Wonderwerk Cave	South Africa	Southern Africa	Newly presented	1210	1110	1110	5	3.09	1.44	1.12	Beaumont and Morris 1990; Thackeray et al. 1981; Lee-Thorp and Ecker 2015
1475	WW T27 3AI	Wonderwerk Cave	South Africa	Southern Africa	Newly presented	2005	1919	1919	5	4.755	1.09	1.755	Beaumont and Morris 1990; Thackeray et al. 1981; Lee-Thorp and Ecker 2015
1476	WW T27 3AIII	Wonderwerk Cave	South Africa	Southern Africa	Newly presented	2005	1919	1919	5	4.32	1.64	1.775	Beaumont and Morris 1990; Thackeray et al. 1981; Lee-Thorp and Ecker 2015
1477	WW T27 3BII #1	Wonderwerk Cave	South Africa	Southern Africa	Newly presented	3450	3371	3371	4	3.35	1.355	1.445	Beaumont and Morris 1990; Thackeray et al. 1981; Lee-Thorp and Ecker 2015
1478	WW T27 3BII #2	Wonderwerk Cave	South Africa	Southern Africa	Newly presented	3450	3371	3371	4	3.235	1.085	1.26	Beaumont and Morris 1990; Thackeray et al. 1981; Lee-Thorp and Ecker 2015
1479	WW T27 4AI #5	Wonderwerk Cave	South Africa	Southern Africa	Newly presented	4240	4710	4710	4	3.575	1.54	1.25	Beaumont and Morris 1990; Thackeray et al. 1981; Lee-Thorp and Ecker 2015
1480	WW T27 4BI #4	Wonderwerk Cave	South Africa	Southern Africa	Newly presented	5180	5951	5951	4	4.495	1.78	1.41	Beaumont and Morris 1990; Thackeray et al. 1981; Lee-Thorp and Ecker 2015
1481	WW T27 4CI	Wonderwerk Cave	South Africa	Southern Africa	Newly presented	6700	7483	7483	4	4.975	2.18	1.23	Beaumont and Morris 1990; Thackeray et al. 1981; Lee-Thorp and Ecker 2015
1482	WW T28 3AI #1	Wonderwerk Cave	South Africa	Southern Africa	Newly presented	2005	1919	1919	5	5.13	1.28	1.73	Beaumont and Morris 1990; Thackeray et al. 1981; Lee-Thorp and Ecker 2015
1483	WW T28 3AI #2	Wonderwerk Cave	South Africa	Southern Africa	Newly presented	2005	1919	1919	5	4.615	1.42	1.745	Beaumont and Morris 1990; Thackeray et al. 1981; Lee-Thorp and Ecker 2015
1484	WW T28 3AI #3	Wonderwerk Cave	South Africa	Southern Africa	Newly presented	2005	1919	1919	5	3.22	1.48	1.38	Beaumont and Morris 1990; Thackeray et al. 1981; Lee-Thorp and Ecker 2015
1485	WW T28 3AI #4	Wonderwerk Cave	South Africa	Southern Africa	Newly presented	2005	1919	1919	5	3.09	1.215	1.645	Beaumont and Morris 1990; Thackeray et al. 1981; Lee-Thorp and Ecker 2015
1486	WW T28 3AII #1	Wonderwerk Cave	South Africa	Southern Africa	Newly presented	2005	1919	1919	5	5.185	2.035	1.52	Beaumont and Morris 1990; Thackeray et al. 1981; Lee-Thorp and Ecker 2015
1487	WW T28 3AII #2	Wonderwerk Cave	South Africa	Southern Africa	Newly presented	2005	1919	1919	5	4.875	1.43	1.795	Beaumont and Morris 1990; Thackeray et al. 1981; Lee-Thorp and Ecker 2015
1488	WW T28 3AII #3	Wonderwerk Cave	South Africa	Southern Africa	Newly presented	2005	1919	1919	5	4.225	1.81	1.335	Beaumont and Morris 1990; Thackeray et al. 1981; Lee-Thorp and Ecker 2015
1489	WW T28 3AIII	Wonderwerk Cave	South Africa	Southern Africa	Newly presented	2005	1919	1919	5	3.54	1.365	1.715	Beaumont and Morris 1990; Thackeray et al. 1981; Lee-Thorp and Ecker 2015
1490	WW T28 3BII #2	Wonderwerk Cave	South Africa	Southern Africa	Newly presented	3450	3371	3371	4	4.59	1.635	1.55	Beaumont and Morris 1990; Thackeray et al. 1981; Lee-Thorp and Ecker 2015
1491	WW T28 3BII #3	Wonderwerk Cave	South Africa	Southern Africa	Newly presented	3450	3371	3371	4	4.705	1.6	1.645	Beaumont and Morris 1990; Thackeray et al. 1981; Lee-Thorp and Ecker 2015
1492	WW T28 3BII #4	Wonderwerk Cave	South Africa	Southern Africa	Newly presented	3450	3371	3371	4	4.23	2.27	1.385	Beaumont and Morris 1990; Thackeray et al. 1981; Lee-Thorp and Ecker 2015
1493	WW T28 3BII #5	Wonderwerk Cave	South Africa	Southern Africa	Newly presented	3450	3371	3371	4	3.37	1.335	1.425	Beaumont and Morris 1990; Thackeray et al. 1981; Lee-Thorp and Ecker 2015
1494	WW T28 3BII #6	Wonderwerk Cave	South Africa	Southern Africa	Newly presented	3450	3371	3371	4	3.17	1.115	1.035	Beaumont and Morris 1990; Thackeray et al. 1981; Lee-Thorp and Ecker 2015
1495	WW T28 4AII #2	Wonderwerk Cave	South Africa	Southern Africa	Newly presented	4240	4710	4710	4	4.545	2.115	1.44	Beaumont and Morris 1990; Thackeray et al. 1981; Lee-Thorp and Ecker 2015
1496	WW T29 3	Wonderwerk Cave	South Africa	Southern Africa	Newly presented			2500	5	4.025	1.985	1.385	Beaumont and Morris 1990; Thackeray et al. 1981; Lee-Thorp and Ecker 2015
1497	WW T29 3 #3	Wonderwerk Cave	South Africa	Southern Africa	Newly presented			2500	5	5.03	1.98	1.705	Beaumont and Morris 1990; Thackeray et al. 1981; Lee-Thorp and Ecker 2015
1498	WW T29 3 #4	Wonderwerk Cave	South Africa	Southern Africa	Newly presented			2500	5	4.055	1.855	1.585	Beaumont and Morris 1990; Thackeray et al. 1981; Lee-Thorp and Ecker 2015
1499	WW T29 4A+(B)? #3	Wonderwerk Cave	South Africa	Southern Africa	Newly presented			5000	4	4.8	1.72	1.485	Beaumont and Morris 1990; Thackeray et al. 1981; Lee-Thorp and Ecker 2015
1500	WW T29 4A+(B)? #4	Wonderwerk Cave	South Africa	Southern Africa	Newly presented			5000	4	3.25	1.425	1.31	Beaumont and Morris 1990; Thackeray et al. 1981; Lee-Thorp and Ecker 2015
1501	WW T29 4C+D	Wonderwerk Cave	South Africa	Southern Africa	Newly presented			5900	4	3.95	1.21	1.32	Beaumont and Morris 1990; Thackeray et al. 1981; Lee-Thorp and Ecker 2015
1502	WW T30 2	Wonderwerk Cave	South Africa	Southern Africa	Newly presented			100	5	4.235	1.28	1.405	Beaumont and Morris 1990; Thackeray et al. 1981; Lee-Thorp and Ecker 2015
1503	WW T30 3II	Wonderwerk Cave	South Africa	Southern Africa	Newly presented			2500	5	4.51	1.41	1.89	Beaumont and Morris 1990; Thackeray et al. 1981; Lee-Thorp and Ecker 2015
1504	WW T30 4A+B #2	Wonderwerk Cave	South Africa	Southern Africa	Newly presented			5000	4	4.67	1.945	1.4	Beaumont and Morris 1990; Thackeray et al. 1981; Lee-Thorp and Ecker 2015
1505	WW T30 4A+B #3	Wonderwerk Cave	South Africa	Southern Africa	Newly presented			5000	4	4.44	1.955	1.43	Beaumont and Morris 1990; Thackeray et al. 1981; Lee-Thorp and Ecker 2015
1506	WW T30 4A+B #4	Wonderwerk Cave	South Africa	Southern Africa	Newly presented			5000	4	3.24	1.61	1.265	Beaumont and Morris 1990; Thackeray et al. 1981; Lee-Thorp and Ecker 2015
1507	WW T31 4A+B #2	Wonderwerk Cave	South Africa	Southern Africa	Newly presented			5000	4	5.385	1.475	1.865	Beaumont and Morris 1990; Thackeray et al. 1981; Lee-Thorp and Ecker 2015
1508	WW T31 4A+B #3	Wonderwerk Cave	South Africa	Southern Africa	Newly presented			5000	4	4.97	2.21	1.615	Beaumont and Morris 1990; Thackeray et al. 1981; Lee-Thorp and Ecker 2015
1509	WW T31 4A+B #5	Wonderwerk Cave	South Africa	Southern Africa	Newly presented			5000	4	3.625	1.26	1.285	Beaumont and Morris 1990; Thackeray et al. 1981; Lee-Thorp and Ecker 2015
1510	WW T31 4A+B #6	Wonderwerk Cave	South Africa	Southern Africa	Newly presented			5000	4	3.53	1.5	1.265	Beaumont and Morris 1990; Thackeray et al. 1981; Lee-Thorp and Ecker 2015
1511	WW T31 4A+B #7	Wonderwerk Cave	South Africa	Southern Africa	Newly presented			5000	4	3.64	1.6	1.24	Beaumont and Morris 1990; Thackeray et al. 1981; Lee-Thorp and Ecker 2015
1512	WW T32 4A+B #1	Wonderwerk Cave	South Africa	Southern Africa	Newly presented			5000	4	4.26	1.795	1.3	Beaumont and Morris 1990; Thackeray et al. 1981; Lee-Thorp and Ecker 2015
1513	WW T32 4A+B #2	Wonderwerk Cave	South Africa	Southern Africa	Newly presented			5000	4	4.31	2.15	1.615	Beaumont and Morris 1990; Thackeray et al. 1981; Lee-Thorp and Ecker 2015
1514	WW T32 4A+B #3	Wonderwerk Cave	South Africa	Southern Africa	Newly presented			5000	4	3.165	1.63	1.2	Beaumont and Morris 1990; Thackeray et al. 1981; Lee-Thorp and Ecker 2015
1515	WW T33 4C	Wonderwerk Cave	South Africa	Southern Africa	Newly presented	6700	7483	7483	4	4.6	1.42	1.695	Beaumont and Morris 1990; Thackeray et al. 1981; Lee-Thorp and Ecker 2015
1516	WW T34 4A+B	Wonderwerk Cave	South Africa	Southern Africa	Newly presented			5000	4	4.195	1.845	1.53	Beaumont and Morris 1990; Thackeray et al. 1981; Lee-Thorp and Ecker 2015
1152	Wortel	Wortel	Namibia	Southern Africa	Published measurements			330	5	8.5	N/A	N/A	Jacobson 1987a, 1987b
